# Supplementary material for: Artificial vagina conformation and composition for semen collection
Source: Reprod Fertil. 2025 Dec 3;6(4):e250061. doi: 10.1530/RAF-25-0061 (PMC12679965; doi:10.1530/RAF-25-0061)
Supplement: Supplementary file 2 [file supplementary_table_1.xlsx]

## Sheet: Sheet1
Supplementary Table 1. Articles included in analysis and extracted artificial vagina data
Reference	Species	Material	Shape	Elasticity	Design Augmentation(s)	Liner Material	Collection Cone Material	Collection Cone Shape	Internal Temperature	Internal Pressure	Duration of Contact	Lubricant	AV Manufacturer and Model
Aamdal J 1960 Swine In Artificial Insemination of Farm Animals, EJ Perry (ed), 3rd rvs edn. pp 258-270. Oxford & IBH Publishing Co.	Sus scrofa domesticus	Mixed materials	Tube	Semi-Elastic	Air bladder, Gel filter, Other (external air pump), Warmed bladder	Rubber	Rubber	Symmetrical, tube shape	50ºC	Not provided	Not provided	Sterile vaseline	Not provided
Aamdal J & Hogset I 1957 Artificial insemination in swine. J Am Vet Med Assoc 131 59-64.	Sus scrofa domesticus	Mixed materials	Tube	Semi-Elastic	Air bladder, Gel filter, Warmed bladder	Not provided	Not provided	Not provided	Not provided	Not provided	Not provided	Not provided	Not provided
Aamdal J, Hogset I, Sveberg O, et al. 1958 A new type of artificial vagina and a new collection technique for boar semen. J Am Vet Med Assoc 132 101-104.	Sus scrofa domesticus	Mixed materials	Tube	Semi-Elastic	Air bladder, Gel filter, Warmed bladder	Not provided	Not provided	Not provided	Not provided	Not provided	Not provided	Not provided	Not provided
Abdel Rahim SEA 1997 Studies on the age of puberty of male camels (Camelus dromedarius) in Saudi Arabia. Vet J 154 79-83.	Camelus dromedarius	Not provided	Not provided	Not provided	Warmed bladder	Not provided	Not provided	Not provided	50ºC	Not provided	Not provided	Not provided	Camel model AV, IMV
Abdel-Raouf M & El-Naggar MA 1964 Studies on reproduction in camels: Camelus dromedarius. 1. Mating technique and collection of semen. U A R J Vet Sci 1 113-119.	Camelus dromedarius	Not provided	Tube	Semi-Elastic	Air bladder, Other (external air pump)	Not provided	Not provided	Not provided	Not provided	Not provided	Not provided	Not provided	Not provided
Abdulla AK, Rebai T & Al-Delemi DHJ 2022 Protective effects of autologous platelet-rich plasma (PRP) on the outcome of cryopreservation in rabbit sperm. Cell Molec Biol 68 113-121.	Oryctolagus cuniculus domesticus	Not provided	Not provided	Not provided	Warmed bladder	Not provided	Not provided	Not provided	40ºC	Not provided	Not provided	Not provided	Not provided
Abdulla AK, Rebai TiD & Al-Delemi DHJ 2022 Testicular injection of autologous platelet-rich plasma (PRP) to enhance the sperm parameters in rabbit. Eurasian Med Res Period 7 171-179.	Oryctolagus cuniculus domesticus	Not provided	Not provided	Not provided	Warmed bladder	Not provided	Not provided	Not provided	40ºC	Not provided	Not provided	Not provided	Not provided
Ackermann CL & Lopes MD 2020 Training tom cats for semen collection using an artificial vagina: A retrospective study. J Feline Med Surg 22 1155-1159.	Felis catus	Mixed materials	Tube	Rigid	None	None	None	None	None	None	Not provided	None	None
Adams CE 1972 Induction of ovulation and AI techniques in the rabbit. Vet Rec 91 194-197.	Oryctolagus cuniculus domesticus	Mixed materials	Tube	Semi-Elastic	Warmed bladder	Not provided	Not provided	Not provided	Not provided	Not provided	Not provided	Not provided	Not provided
Aguiar PHP, Andrade VJ, Abreu JJ, et al. 1996 Aspectos físicos e morfológicos e pH do sêmen de reprodutores bubalinos. Arq Bras Med Vet Zootec 48 325-331.	Bubalus bubalis	Mixed materials	Tube	Semi-Elastic	Warmed bladder	Not provided	Not provided	Not provided	Not provided	Not provided	Not provided	Not provided	Not provided
Aguila L, Cabrera P, Arias M, et al. 2024 Effect of sperm treatment with lysolecithin on in vitro outcomes of equine intracytoplasmic sperm injection. J Equine Vet Sci 138 105095.	Equus caballus	Mixed materials	Tube	Semi-Elastic	Warmed bladder	Not provided	Not provided	Not provided	42ºC	Not provided	Not provided	Not provided	Colorado model AV
Ahmed E, Islam MS, Alam MGS, et al. 2017 Bacterial contamination of ram semen used for artificial insemination in indigenous ewes. Bangladesh Vet 34 20-26.	Ovis aries	Not provided	Not provided	Not provided	Warmed bladder	Not provided	Not provided	Not provided	40-44ºC	Not provided	Not provided	Not provided	Not provided
Aitken RJ, Gibb Z, Mitchell LA, et al. 2012 Sperm motility is lost in vitro as a consequence of mitochondrial free radical production and the generation of electrophilic aldehydes but can be significantly rescued by the presence of nucleophilic thiols. Biol Reprod 87 110.	Equus caballus	Mixed materials	Tube	Semi-Elastic	Adjusted length/width, Warmed bladder	Not provided	Not provided	Not provided	Not provided	Not provided	Not provided	Not provided	Modified Missouri AV, Minitube, Australia; modified Hannover AV, Minitube, Australia
Aitken RJ, Gregoratos D, Kutzera L, et al. 2020 Patterns of MTT reduction in mammalian spermatozoa. Reproduction 160 431-445.	Equus caballus	Mixed materials	Tube	Semi-Elastic	Adjusted length/width, Warmed bladder	Latex	Latex	Asymmetrical, integrated in liner	Not provided	Not provided	Not provided	Not provided	Modified Missouri AV, Minitube, Australia
Aitken JB, Naumovski N, Curry B, et al. 2015 Characterization of an L-amino acid oxidase in equine spermatozoa. Biol Reprod 92 1-13.	Equus caballus	Mixed materials	Tube	Semi-Elastic	Adjusted length/width, Warmed bladder	Not provided	Not provided	Not provided	Not provided	Not provided	Not provided	Not provided	Modified Missouri AV, Minitube, Australia; modified Hannover AV, Minitube, Australia
Ajao BH & Ola SI 2021 Impact of varying temperature-humidity index on the thermophysiological, libidinal and seminal characteristics of male rabbits raised in the wet humid tropics. Nigerian J Anim Sci 23 83-92.	Oryctolagus cuniculus domesticus	Mixed materials	Tube	Semi-Elastic	Warmed bladder	Latex	Plastic	Symmetrical, tube shape	55-60ºC	Not provided	0-7 secs	Not provided	None
Ajao BH & Ola SI 2022 Effects of Dietary Supplementation of ginger, garlic and onion on semen profile, haematological and serum antioxidant status of rabbit bucks raised in the dry season of the humid tropic. J Agric Sci Sri Lanka 17 228-240.	Oryctolagus cuniculus domesticus	Mixed materials	Tube	Semi-Elastic	Warmed bladder	Latex	Plastic	Symmetrical, tube shape	55-60ºC	Not provided	Not provided	Not provided	None
Alarcón BV, García VW & Bravo PW 2012 Inseminación artificial de alpacas con semen colectado por aspiración vaginal y vagina artificial. Rev Inv Vet Perú 23 58-64.	Vicugna pacos	Mixed materials	Tube	Semi-Elastic	Imitation cervix, Other (external heating pad), Warmed bladder	Latex	Not provided	Not provided	38-40ºC	Not provided	13-23 mins	Not provided	None
Alavi-Shoushtari SM & Babazadeh-Habashi B 2006 Seasonal variation in the characteristics of the Azarbaijani buffalo (Bubalus bubalis) semen. Iran J Vet Res 7 49-54.	Bubalus bubalis	Not provided	Tube	Semi-Elastic	Warmed bladder	Not provided	Not provided	Not provided	Not provided	Not provided	Not provided	Not provided	Not provided
Albrizio M, Lacalandra GM & Cinone M 2022 The role of bicarbonate in the modulation of capacitation, spontaneous acrosome reaction and motility of equine fresh and frozen spermatozoa. Theriogenology 187 112-118.	Equus caballus	Mixed materials	Tube	Semi-Elastic	Gel filter, Warmed bladder	Not provided	Not provided	Not provided	Not provided	Not provided	Not provided	Not provided	CSU model AV
Albrizio M, Lacalandra GM, Volpe S, et al. 2020 Heat SHOCK proteins in equine spermatozoa: Expression and correlation to kinetic and environmental parameters. Theriogenology 155 185-196.	Equus caballus	Mixed materials	Tube	Semi-Elastic	Warmed bladder	Not provided	Not provided	Not provided	Not provided	Not provided	Not provided	Not provided	CSU model AV
Albrizio M, Moramarco AM, Micera E, et al. 2018 How temperature affects equine semen: refrigeration versus cryopreservation. A simple method to select high quality spermatozoa. Integr J Vet Biosci 2 1-8.	Equus caballus	Mixed materials	Tube	Semi-Elastic	Gel filter, Warmed bladder	Rubber	Rubber	Asymmetrical, integrated in liner	Not provided	Not provided	Not provided	Not provided	Missouri model AV, Nasco, Fort Atkinson, WI, USA
Al-Bulushi S, Manjunatha BM, Bathgate R, et al. 2018 Effect of semen collection frequency on the semen characteristics of dromedary camels. Anim Reprod Sci 197 145-153.	Camelus dromedarius	Mixed materials	Tube	Semi-Elastic	Adjusted length/width; Warmed bladder	Not provided	Not provided	Not provided	41-42ºC	Not provided	Not provided	Not provided	Modified bovine model AV, IMV, France
Al-Bulushi S, Manjunatha BM, Bathgate R, et al. 2019 Artificial insemination with fresh, liquid stored and frozen thawed semen in dromedary camels. PLoS ONE 14 e0224992.	Camelus dromedarius	Mixed materials	Tube	Semi-Elastic	Adjusted length/width; Warmed bladder	Latex (smooth)	Glass	Not provided	41-42ºC	Not provided	Not provided	Sterile K-Y lubricating jelly (Johnson and Johnson, Sezanne, France)	Modified bovine model AV, IMV, France
Al-Bulushi S, Manjunatha BM, Bathgate R, et al. 2019 Liquid storage of dromedary camel semen in different extenders. Anim Reprod Sci 207 95-106.	Camelus dromedarius	Mixed materials	Tube	Semi-Elastic	Adjusted length/width; Warmed bladder	Latex (smooth)	Glass	Not provided	41-42ºC	Not provided	Not provided	Not provided	Modified bovine model AV, IMV, France
Al-Eknah M, Homeida N & Al-Haider A 2001 A new approach to collect semen by artificial vagina from the dromedary camel. J Camel Pract Res 8 127-130.	Camelus dromedarius	Not provided	Tube	Semi-Elastic	Imitation cervix, Warmed bladder	Not provided	Not provided	Not provided	40-42ºC	Not provided	4-20 mins	Not provided	Bovine model AV, Minitub
Al-Essawe E 2019 Equine seminal plasma: Its role in protecting stallion spermatozoa during cryopreservation. Doctoral Dissertation, Swedish University of Agricultural Sciences.	Equus caballus	Mixed materials	Tube	Semi-Elastic	Warmed bladder	Latex	Not provided	Not provided	42-44ºC	Not provided	Not provided	Not provided	Hannover model AV, Minitube, Tiefenbach, Germany
Al-Essawe EM, Johannisson A, Wulf M, et al. 2018 Improved cryosurvival of stallion spermatozoa after colloid centrifugation is independent of the addition of seminal plasma. Cryobiology 81 145-152.	Equus caballus	Mixed materials	Tube	Semi-Elastic	Warmed bladder	Latex	Not provided	Not provided	42-44ºC	Not provided	Not provided	Not provided	Hannover model AV, Minitube, Tiefenbach, Germany
Ali M, Musa MM, Alfadul S, et al. 2017 Consequences of adding gum Arabic as a cryoprotectant on motility and viability of frozen stallion semen. Cryobiology 79 21-28.	Equus caballus	Mixed materials	Tube	Semi-Elastic	Not provided	Not provided	Not provided	Not provided	Not provided	Not provided	Not provided	Not provided	Missouri model AV
Ali M, Musa MM, Alfadul, et al. 2018 Effect of gum arabic on stallion sperm survival during cold storage and post freezing. Mac Vet Rev 41 21-31.	Equus caballus	Mixed materials	Tube	Semi-Elastic	Not provided	Not provided	Not provided	Not provided	Not provided	Not provided	Not provided	Not provided	Missouri model AV
Alifanov FG 1934 Iskusstvennoe osemenenie sobak. Itogi Rabot:I-go Vsesojuz Sovesc Iskusst Osem 118-122.	Canis lupus familiaris	Not provided	Tube	Semi-Elastic	Warmed bladder	Not provided	Not provided	Not provided	Not provided	Not provided	Not provided	Not provided	Not provided
Al-Jewari AKA 2024 Evaluation of reproductive biotechnology in buck with testicular injection of autologous platelet-rich plasma. Doctoral Dissertation, University of Al-Qadisiyah.	Oryctolagus cuniculus domesticus	Mixed materials	Tube	Semi-Elastic	Warmed bladder	Latex	Glass	Symmetrical, tube shape	45ºC	Not provided	Not provided	Not provided	Rabbit model AV (Ref. 007220), IMV, China
Al-Kass Z, Eriksson E, Bagge E, et al. 2020 Microbiota of semen from stallions in Sweden identified by MALDI-TOF. Vet Anim Sci 10 100143.	Equus caballus	Mixed materials	Tube	Semi-Elastic	Gel filter, Warmed bladder	Not provided	Not provided	Not provided	Not provided	Not provided	Not provided	Not provided	Missouri model AV
Al-Kass Z, Spergser J, Aurich C, et al. 2018 Effect of presence or absence of antibiotics and use of modified single layer centrifugation on bacteria in pony stallion semen. Reprod Dom Anim 54 342-349.	Equus caballus	Mixed materials	Tube	Semi-Elastic	Warmed bladder	Not provided	Not provided	Not provided	Not provided	Not provided	Not provided	Not provided	Hannover model AV
Al-Kass Z, Spergser J, Aurich C, et al. 2018 Sperm quality during storage is not affected by the presence of antibiotics in EquiPlus semen extender but is improved by single layer centrifugation. Antibiotics 7 1.	Equus caballus	Mixed materials	Tube	Semi-Elastic	Warmed bladder	Not provided	Not provided	Not provided	Not provided	Not provided	Not provided	Not provided	Hannover model AV
Alkhawagah AR, Ricci A, Banchi P, et al. 2022 Effect of epidermal growth factor (EGF) on cryopreserved Piedmontese bull semen characteristics. Animals 12 3179.	Bos taurus	Not provided	Tube	Semi-Elastic	Warmed bladder	Not provided	Not provided	Not provided	Not provided	Not provided	Not provided	Not provided	Not provided
Almadaly EA, Tawfik FS, El-Kon II, et al. 2019 Effect of different cryoprotectants on the post-thaw sperm characteristics and in vivo fertility of buffalo (Bubalus bubalis) bull semen. Slov Vet Res 56 541-551.	Bubalus bubalis	Not provided	Not provided	Not provided	Warmed bladder	Not provided	Not provided	Not provided	40ºC	Not provided	Not provided	Not provided	Not provided
Almeida J, Brito MF, Becerra VAB, et al. 2024 Particularities of the conditioning of buffalo bulls in semen collection with conventional artificial vagina for use in favorable and unfavorable breeding seasons. Arq Bras Med Vet Zootec 76 e13166.	Bubalus bubalis	Mixed materials	Tube	Semi-Elastic	Warmed bladder	Not provided	Not provided	Not provided	Not provided	Not provided	Not provided	Not provided	Not provided
Almeida J, Brito MF, Neves BP, et al. 2021 Use of cooled buffalo semen as a strategy to increase conception rates in fixed-time artificial insemination programs during unfavorable reproductive periods. Arq Bras Med Vet Zootec 73 560-570.	Bubalus bubalis	Mixed materials	Tube	Semi-Elastic	Warmed bladder	Not provided	Not provided	Not provided	Not provided	Not provided	Not provided	Not provided	Not provided
Alonso A, Castex CB, Ferrante A, et al. 2014 In vitro equine embryo production using air-dried spermatozoa, with different activation protocols and culture systems. Andrologia 47 387-394.	Equus caballus	Mixed materials	Tube	Semi-Elastic	Warmed bladder	Not provided	Not provided	Asymmetrical, integrated in liner	Not provided	Not provided	Not provided	Not provided	Missouri model AV
Alvarenga MA, Papa FO & Neto CR 2016 Advances in stallion semen cryopreservation. Vet Clin Equine 32 521-530.	Equus caballus	Mixed materials	Tube	Semi-Elastic	Air bladder, Warmed bladder	Latex, Plastic	Not provided	Not provided	Not provided	Not provided	Not provided	Not provided	Missouri model AV, Colorado model AV, Hannover model AV, Botucatu model AV
Alvarez MCL, Rola LD & Duarte JMB 2020 Comparison between three cryoprotectants in the freezing of Mazama americana semen collected by artificial vagina. Biopreserv Biobank 18 351-357.	Mazama americana	Not provided	Tube	Semi-Elastic	Warmed bladder	Not provided	Not provided	Not provided	45ºC	Not provided	Not provided	Not provided	Not provided
Alvarez M, Tamayo-Canul J, Anel E, et al. 2012 Sperm concentration at freezing affects post-thaw quality and fertility of ram semen. Theriogenology 77 1111-1118.	Ovis aries	Rubber	Tube	Semi-Elastic	Air bladder	Not provided	Latex	Symmetrical, cone shape	40ºC	Not provided	Not provided	Not provided	Ovine model AV, Minitüb, Tiefenbach, Germany
Amann RP & Lambiase Jr. JT 1967 The male rabbit I. Changes in semen characteristics and sperm output between puberty and one year of age. J Reprod Fertil 14 329-332.	Oryctolagus cuniculus domesticus	Mixed materials	Tube	Semi-Elastic	Warmed bladder	Not provided	Not provided	Not provided	Not provided	Not provided	Not provided	Not provided	"Walton-type" AV
Amann RP, Loomis PR & Pickett BW 1983 Improved filter system for an equine artificial vagina. J Equine Vet Sci 3 120-125.	Equus caballus	Not provided	Not provided	Not provided	Gel filter	Not provided	Not provided	Not provided	Not provided	Not provided	Not provided	Not provided	Not provided
Ambruosi B, Lacalandra GM, Iorga AI, et al. 2009 Cytoplasmic lipid droplets and mitochondrial distribution in equine oocytes: Implications on oocyte maturation, fertilization and developmental competence after ICSI. Theriogenology 71 1093-1104.	Equus caballus	Mixed materials	Tube	Semi-Elastic	Gel filter, Warmed bladder	Not provided	Not provided	Not provided	Not provided	Not provided	Not provided	Not provided	Missouri model AV
Anderson MJ, Chapman SJ, Videan EN, et al. 2007 Functional evidence for differences in sperm competition in humans and chimpanzees. Am J Phys Anthropol 134 274-280.	Pan troglodytes	Mixed materials	Tube	Semi-Elastic	Warmed bladder	Latex	Not provided	Not provided	Not provided	Not provided	Not provided	K-Y jelly	None
Andrade AFC, Yonezawa LA, Celeghini ECC, et al. 2002 Um novo modelo de vagina artificial para coelhos. Rev Bras Reprod Anim 26 201-204.	Oryctolagus cuniculus domesticus	Mixed materials	Tube	Semi-Elastic	Gel filter, Warmed bladder	Latex	None	None	45-50ºC	Not provided	Not provided	Not provided	None
Anis’ko EN, Anis’ko LG & Borisov VM 1981 Novaya iskusstvennaya vagina dlya khryakov. Sbornik Nauchnykh Trudov. Belorusskaya Sel'skokhozyaistvennaya Akademiya 61 105-107.	Sus scrofa domesticus	Mixed materials	Tube	Semi-Elastic	Warmed bladder	Rubber	Not provided	Not provided	Not provided	Not provided	Not provided	Not provided	Not provided
Ansari MM, Vyas S, Sawal RK, et al. 2018 Effect of different proteolytic enzymes on liquefaction of semen of dromedary camel. Emir J Food Agric 30 335-340.	Camelus dromedarius	Mixed materials	Tube	Semi-Elastic	Warmed bladder	Not provided	Not provided	Not provided	Not provided	Not provided	Not provided	Not provided	Bovine model AV, IMV, France
Argono RS & Lindsay DR 1983 Frequency of semen collection in relation to semen characteristics and fertility in pekin ducks [Indonesia]. Philipp J Vet Anim Sci 9.	Anas platyrhynchos domesticus	Glass	Tube	Rigid	None	Not provided	Not provided	Not provided	Not provided	Not provided	Not provided	Not provided	Not provided
Argudo DE, Galarza DA, Bueno P, et al. 2019 Methods of collection, extender type, and freezability of semen collected from creole bulls raised in the tropical highlands of Ecuador. Trop Anim Health Prod 51 1839-1845.	Bos taurus	Mixed materials	Tube	Semi-Elastic	Warmed bladder	Not provided	Not provided	Not provided	Not provided	Not provided	Not provided	Not provided	Bovine model AV (#I005417), IMV, France
Arhipovec AI 1961 The fractionated method of collecting and preserving boar semen. Svinovodstvo 15 28-31.	Sus scrofa domesticus	Mixed materials	Tube	Semi-Elastic	Warmed bladder	Not provided	Not provided	Not provided	Not provided	Not provided	Not provided	Not provided	Not provided
Arhipovec AI & Dudcenko SF 1960. Results of artificial insemination of pigs for commercial breeding. Zhivotnovodstvo 22 79-82.	Sus scrofa domesticus	Not provided	Not provided	Not provided	Gel filter	Not provided	Not provided	Not provided	Not provided	Not provided	Not provided	Not provided	Not provided
Arias-Hernández D, Flores-Pérez FI, Domínguez-Roldan R, et al. 2019 Influence of the interaction between cysticercosis and obesity on rabbit behavior and productive parameters. Vet Parasitol 276 108964.	Oryctolagus cuniculus domesticus	Not provided	Not provided	Not provided	Warmed bladder	Not provided	Not provided	Not provided	39ºC	Not provided	Not provided	Not provided	Not provided
Asadpour R, Alavi-Shoushtari SM, Rezaii SA, et al. 2007 SDS-polyacrylamide gel electrophoresis of buffalo bulls seminal plasma proteins and their relation with semen freezability. Anim Reprod Sci 102 308-313.	Bubalus bubalis	Not provided	Tube	Semi-Elastic	Warmed bladder	Not provided	Not provided	Not provided	Not provided	Not provided	Not provided	Not provided	Not provided
Asadpour R & Jafari R 2012 Detection of bovine leukosis provirus in blood and semen samples of bulls. Comp Clin Pathol 21 187-191.	Bos taurus	Not provided	Tube	Semi-Elastic	Warmed bladder	Not provided	Not provided	Not provided	Not provided	Not provided	Not provided	Not provided	Not provided
Asadpour R & Tayefi-Nasrabadi H 2012 Seasonal variation in antioxidant enzyme activity in seminal plasma in Holstein bulls. Comp Clin Pathol 21 173-176.	Bos taurus	Not provided	Tube	Semi-Elastic	Warmed bladder	Not provided	Not provided	Not provided	Not provided	Not provided	Not provided	Not provided	Not provided
Asadpour R, Rezazadeh F & Hamali 2008 Blood testosterone level in Iranian buffalo bulls and its relation with semen freezability. J Anim Vet Adv 7 1559-1562.	Bubalus bubalis	Not provided	Tube	Semi-Elastic	Warmed bladder	Not provided	Not provided	Not provided	Not provided	Not provided	Not provided	Not provided	Not provided
Asbury AC & Hughes JP 1964 Use of the artificial vagina for equine semen collection. J Am Vet Med Assoc 144 879-882.	Equus caballus	Not provided	Tube	Semi-Elastic	Warmed bladder	Not provided	Not provided	Not provided	Not provided	Not provided	Not provided	Not provided	Not provided
Asibor PE, Omoyakhi JM & Musa OO 2022 Comparative study of semen collection from rabbits using locally assembled and conventional artificial vaginas. Asian J Anim Vet Sci 9 8-15.	Oryctolagus cuniculus domesticus	Mixed materials	Tube	Semi-Elastic	Air bladder, Warmed bladder	Silicone	Silicone	Elastic/no permanent shape	45-50ºC	Not provided	Not provided	Not provided	None
Aslanjan MM & Varjan RS 1959 Iskusstvennaja vagina dlja hrjakov. Svinovodstvo 13 27-29.	Sus scrofa domesticus	Not provided	Not provided	Not provided	Adjusted length/width, Air bladder, Warmed bladder	Rubber	Not provided	Not provided	Not provided	Not provided	Not provided	Not provided	Not provided
Aspland AM, Satake N, Cawdell-Smith AJ, et al. 2014 Assessing novel, plant-based cryopreservation extenders for freezing stallion semen. J Equine Vet Sci 34 54-55.	Equus caballus	Not provided	Tube	Semi-Elastic	Warmed bladder	Not provided	Not provided	Not provided	Not provided	Not provided	Not provided	Not provided	Missouri model AV
Aurich C, Schreiner B, Ille N, et al. 2016 Cytosine methylation of sperm DNA in horse semen after cryopreservation. Theriogenology 86 1347-1352.	Equus caballus	Mixed materials	Tube	Semi-Elastic	Warmed bladder	Rubber	Not provided	Not provided	Not provided	Not provided	Not provided	Not provided	Hannover model AV, Minitube, Tiefenbach, Germany
Aurich C & Spergser J 2007 Influence of bacteria and gentamicin on cooled-stored stallion spermatozoa. Theriogenology 67 912-918.	Equus caballus	Mixed materials	Tube	Semi-Elastic	Not provided	Plastic	Not provided	Not provided	Not provided	Not provided	Not provided	Not provided	Hannover model AV, Minitube, Tiefenbach, Germany
Austin JW, Leiky RB, Krise GM, et al. 1968 Normal values of semen collected from Spanish goats by two methods. J Appl Physiol 24 369-372.	Capra aegagrus hircus	Not provided	Not provided	Not provided	Warmed bladder	Not provided	Not provided	Not provided	39ºC	Not provided	Not provided	Not provided	Not provided
Avalos RG, Ayala B & Barruecos JM 1977 Una vagina artificial para la recolección de semen de conejos. Rev Mex Cienc Pecu 97-99.	Oryctolagus cuniculus domesticus	Mixed materials	Tube	Semi-Elastic	Warmed bladder	Latex	None	None	40-42ºC	Not provided	Not provided	Not provided	None
Babaniyi GG 2023 Effect of dietary orange-fleshed sweet potato vine and Calopogonium mucunoides on some reproductive characteristics of mature rabbit bucks. Post-Graduate Diploma, University of Ilorin.	Oryctolagus cuniculus domesticus	Mixed materials	Tube	Semi-Elastic	Warmed bladder	Latex	Plastic	Symmetrical, tube shape	45ºC	Not provided	Not provided	Not provided	None
Baca A & Calderón V 1967 Methods of semen collection from the alpaca. Rev Fac Med Vet 18 131-26.	Lama pacos	Mixed materials	Tube	Semi-Elastic	Warmed bladder	Not provided	Not provided	Not provided	Not provided	Not provided	Not provided	Not provided	Not provided
Bader H & Hüttenrauch O 1966 Collection of stallion ejaculates in fractions. Dtsch Tierarztl Wochenschr 73 547-548.	Equus caballus	Mixed materials	Tube	Semi-Elastic	Warmed bladder	Not provided	Not provided	Not provided	Not provided	Not provided	Not provided	Not provided	Not provided
Badura J 1977 Uproszczony model sztucznej pochwy dla uzyskiwania nasienia od samcow krolika. Med Weter 33 605-606.	Oryctolagus cuniculus domesticus	Mixed materials	Tube	Semi-Elastic	Warmed bladder	Not provided	Not provided	Not provided	Not provided	Not provided	Not provided	Not provided	Not provided
Bahadi MA, Al-Badwi MA, Samara EM, et al. 2023 Group-training of rams at puberty for artificial vagina-mediated semen collection and it influence on semen quality and sexual behavior. Anim Reprod 20 e20220051.	Ovis aries	Not provided	Tube	Semi-Elastic	Air bladder, Warmed bladder	Not provided	Rubber	Symmetrical, cone shape	40-60ºC	Not provided	Not provided	Petroleum	Not provided
Balao da Silva CM, Spinaci M, Bucci D, et al. 2013 Effect of sex sorting on stallion spermatozoa: Heterologous oocyte binding, tyrosine phosphorylation and acrosome reaction assay. Anim Reprod Sci 141 68-74.	Equus caballus	Mixed materials	Tube	Semi-Elastic	Gel filter, Warmed bladder	Not provided	Not provided	Not provided	Not provided	Not provided	Not provided	Not provided	Missouri model AV, Nasco, Fort Atkinson, WI, USA
Bane A 1950 Investigations on the toxicity of rubber materials to bull spermatozoa. Dtsch Tierarztl Wochenschr 57 325-327.	Bos taurus	Mixed materials	Tube	Semi-Elastic	Warmed bladder	Not provided	Not provided	Not provided	Not provided	Not provided	Not provided	Not provided	Not provided
Banerjee AK & Ganguli NC 1973 Some aspects of the composition of buffalo semen. J Reprod Fertil 33 171-173.	Bubalus bubalis	Mixed materials	Tube	Semi-Elastic	Gel filter, Warmed bladder	Not provided	Not provided	Not provided	Not provided	Not provided	Not provided	Not provided	Not provided
Barbacini S 2005 An outbreak of equine arteritis virus infection in a stallion at a Trakehner studfarm. Equine Vet Educ 17 294-298.	Equus caballus	Mixed materials	Tube	Semi-Elastic	Warmed bladder	Not provided	Not provided	Not provided	Not provided	Not provided	Not provided	Not provided	Colorado model AV
Barretto JF & Mies Filho A 1944 Inseminacao artificial no coelho SIA 141.	Oryctolagus cuniculus domesticus	Rubber	Tube	Semi-Elastic	Warmed bladder	Not provided	Not provided	Not provided	Not provided	Not provided	Not provided	Not provided	Not provided
Barszcz K, Wiesetek D, Wasowicz M, et al. 2012 Bull semen collection and analysis for artificial insemination. J Agric Sci 4 1-10.	Bos taurus	Rubber	Tube	Semi-Elastic	Air bladder, Other (external thermal jacket), Warmed bladder	Latex	Latex	Symmetrical, cone shape	40-42ºC	Not provided	Not provided	Vaseline	Not provided
Barth AD, Arteaga AA, Brito LFC, et al. 2004 Use of internal artificial vagina for breeding soundness evaluation in range bulls: An alternative for electroejaculation allowing observation of sex drive and mating ability. Anim Reprod Sci 84 315-325.	Bos taurus	Mixed materials	Tube	Rigid	None	Rubber	None	None	None	None	Not provided	Non-spermicidal lubricant, saline	US patent No. 6,554,811
Bartlett DJ 1962 Studies on dog semen I. Morphological characteristics. J Reprod Fertil 3 173-189.	Canis lupus familiaris	Mixed materials	Tube	Semi-Elastic	Air bladder, Other (external air pump), Warmed bladder	Latex	None	None	Not provided	Not provided	Not provided	None	Not provided
Bartlett DJ 1962 Studies on dog semen II. Biochemical characteristics. J Reprod Fertil 3 190-205.	Canis lupus familiaris	Mixed materials	Tube	Semi-Elastic	Air bladder, Other (external air pump), Warmed bladder	Latex	None	None	Not provided	Not provided	Not provided	None	Not provided
Baştan I, Korkmaz F, Şahin D, et al. 2021 First commercial semen cryopreservation and main spermatological features of Anatolian buffalo. Livest Stud 61 60-65.	Bubalus bubalis	Mixed materials	Tube	Semi-Elastic	Other (external thermal jacket), Warmed bladder	Neoprene	Not provided	Not provided	40ºC	Not provided	Not provided	Sterile petroleum jelly	Bovine model AV, IMV, France
Baştan I, Şahin D, Korkmaz F, et al. 2024 First dose optimization study on freezing Anatolian buffalo semen. Ankara Univ Vet Fak Derg 71 349-356.	Bubalus bubalis	Mixed materials	Tube	Semi-Elastic	Other (external thermal jacket), Warmed bladder	Neoprene	Not provided	Not provided	40ºC	Not provided	Not provided	Sterile petroleum jelly	Bovine model AV, IMV, France
Bazzano M, Fanelli D, Scollo C, et al. 2022 Temperature-processing effect on equine semen cryopreservation. J Equine Vet Sci 113 103965.	Equus caballus	Not provided	Tube	Semi-Elastic	Not provided	Not provided	Not provided	Not provided	Not provided	Not provided	Not provided	Not provided	Missouri model AV
Bechstedt U, Schramm P & Knoll M 1978 Eine neue variante der kunstlichen vagina zur spermagewinnung beim kaninchen. Monatch Veterinarmed 33 265-267.	Oryctolagus cuniculus domesticus	Mixed materials	Tube	Semi-Elastic	Warmed bladder	Not provided	Not provided	Not provided	Not provided	Not provided	Not provided	Not provided	Not provided
Bedford SJ, Gowdy HL & Hinrichs K 1999 Comparison of the longevity of motility of stallion spermatozoa incubated at 38°C in different capacitating media and containers. Theriogenology 51 637-646.	Equus caballus	Mixed materials	Tube	Semi-Elastic	Gel filter, Warmed bladder	Not provided	Not provided	Not provided	Not provided	Not provided	Not provided	Not provided	Missouri model AV
Beehan DP 2012 The effects of iodixanol present during equine semen cryopreservation. Master’s Thesis, Louisiana State University and Agricultural & Mechanical College.	Equus caballus	Mixed materials	Tube	Semi-Elastic	Gel filter, Warmed bladder	Plastic	Not provided	Not provided	50-51ºC	Not provided	Not provided	Not provided	Hannover model AV, Animal Reproduction Services, CA
Bellemdjahed F & Belmouaz CO 2023 Artificial insemination in mares. Doctoral Dissertation, Ibn Khaldoun Tiaret University.	Equus caballus	Mixed materials	Tube	Semi-Elastic	Warmed bladder	Not provided	Not provided	Not provided	44-48ºC	Not provided	Not provided	Vaseline	Colorado model AV
Bergstein-Galan TG, Weiss RR, Barbosa TSR, et al. 2018 Ovine epididymal spermatozoa preservation in liquid state with or without seminal plasma epididimários ovinos. Cienc Rural 48 e20180078.	Ovis aries	Not provided	Not provided	Not provided	Warmed bladder	Not provided	Not provided	Not provided	42-45ºC	Not provided	Not provided	Not provided	Not provided
Bergstein-Galan TG, Weiss RR, Barbosa TSR, et al. 2018 Viability of ovine spermatozoa collected from epididymides stored at 18º-25ºC for 48 hours post mortem. Arq Bras Med Vet Zootec 70 1023-1028.	Ovis aries	Not provided	Not provided	Not provided	Warmed bladder	Not provided	Not provided	Not provided	42-45ºC	Not provided	Not provided	Not provided	Not provided
Berliner VR 1940 An improved artificial vagina for the collection of stallion and jack semen. J Am Vet Med Assoc 96 667-670.	Equus caballus/ Equus asinus	Not provided	Tube	Not provided	Not provided	Rubber	Rubber	Asymmetrical, integrated in liner	Not provided	Not provided	Not provided	Not provided	Hannover model AV
Berliner VR 1960 Horses and Jackstock In Artificial Insemination of Farm Animals, EJ Perry (ed), 3rd rvs edn. pp 205-227. Oxford & IBH Publishing Co.	Equus caballus/ Equus asinus	Mixed materials	Tube	Semi-Elastic	Air bladder, Other (Sphincter muscle rubber ring), Warmed bladder	Rubber	Rubber	Asymmetrical, integrated in liner	Not provided	Not provided	Not provided	Not provided	Hannover model AV
Berliner VR 1960 Horses and Jackstock In Artificial Insemination of Farm Animals, EJ Perry (ed), 3rd rvs edn. pp 205-227. Oxford & IBH Publishing Co.	Equus caballus/ Equus asinus	Rubber	Tube	Semi-Elastic	Warmed bladder	Rubber	Rubber	Asymmetrical, integrated in liner	Not provided	Not provided	Not provided	Not provided	Hannover model AV
Betancur GR, Rodas KB & Suarez AU 2023 Relationship of semen quality to inbreeding and gait of Colombian Creole horses. Cinc Rural 53 e20210703.	Equus caballus	Mixed materials	Tube	Semi-Elastic	Air bladder, Warmed bladder	Rubber	Rubber	Asymmetrical, integrated in liner	Not provided	Not provided	Not provided	Non-spermicidal lubricant	Missouri model AV, Minitube, Tiefenbach, Germany
Bhakat M, Mohanty TK, Gupta AK, et al. 2014 Effect of filtration of low grade ejaculates on semen quality parameters at refrigerated temperature (4-7°C). Adv Anim Vet Sci 2 625-631.	Bos taurus	Mixed materials	Tube	Semi-Elastic	Warmed bladder	Neoprene	Not provided	Not provided	42-45ºC	Not provided	Not provided	Not provided	Bovine model AV, IMV, France
Bhakat M, Mohanty TK, Gupta AK, et al. 2014 Effect of season on semen quality of crossbred (Karan Fries) bulls. Adv Anim Vet Sci 2 632-637.	Bos taurus	Not provided	Tube	Semi-Elastic	Warmed bladder	Neoprene	Not provided	Not provided	42-45ºC	Not provided	Not provided	Not provided	Bovine model AV, IMV, France
Bhakat M, Mohanty TK, Gupta AK, et al. 2016 Improvement of low grade ejaculates of Holstein Friesian crossbred bulls by different filtration techniques for cryopreservation. Indian J Anim Sci 86 24-27.	Bos taurus	Mixed materials	Tube	Semi-Elastic	Warmed bladder	Neoprene	Not provided	Not provided	42-45ºC	Not provided	Not provided	Not provided	Bovine model AV, IMV, France
Bhakat M, Mohanty TK, Raina VS, et al. 2011 Effect of age and season on semen quality parameters in Sahiwal bulls. Trop Anim Health Prod 43 1161-1168.	Bos indicus	Mixed materials	Tube	Semi-Elastic	Warmed bladder	Neoprene	Not provided	Not provided	42-45ºC	Not provided	Not provided	Not provided	Bovine model AV, IMV, France
Bhakat M, Mohanty TK, Raina VS, et al. 2011 Study on suitable semen additives incorporation into the extender stored at refrigerated temperature. Asian-Aust J Anim Sci 24 1348-1357.	Bos indicus	Mixed materials	Tube	Semi-Elastic	Warmed bladder	Neoprene	Not provided	Not provided	42-45ºC	Not provided	Not provided	Not provided	Bovine model AV, IMV, France
Bhakat M, Mohanty TK, Singh S, et al. 2015 Influence of semen collector on semen characteristics of Murrah buffalo and crossbred bulls. Adv Anim Vet Sci 3 253-258.	Bubalus bubalis	Not provided	Tube	Semi-Elastic	Warmed bladder	Neoprene	Not provided	Not provided	42-45ºC	Not provided	Not provided	Not provided	Bovine model AV, IMV, France
Bhargava PM, Bishop MWH & Work TS 1959 The chemical composition of bull semen with special reference to nucleic acids, free nucleotides and free amino acids. Biochem J 73 242.	Bos taurus	Mixed materials	Tube	Semi-Elastic	Warmed bladder	Rubber	Not provided	Not provided	Not provided	Not provided	Not provided	Not provided	Not provided
Bhattacharya P 1960 Buffaloes In Artificial Insemination of Farm Animals, EJ Perry (ed), 3rd rvs edn. pp 152-177. Oxford & IBH Publishing Co.	Bubalus bubalus	Rubber	Tube	Semi-Elastic	Adjusted length/width, Air bladder, Warmed bladder	Rubber	Rubber	Symmetrical, cone shape	40-46ºC	Not provided	Not provided	Sterile, water-soluble lubricating jelly	Not provided
Bhattacharyya HK, Goswami BK, Bujarbaruah KM, et al. 2009 Collection and characterization of semen in Mithun (Bos frontalis) bulls. Theriogenology 72 699-703.	Bos frontalis	Not provided	Not provided	Not provided	Warmed bladder	Not provided	Not provided	Not provided	36-46ºC	Not provided	Not provided	Not provided	Not provided
Bhosrekar MR 1990 Producing quality frozen semen In Dairy cattle production, pp. 79-91. BAIF Development Research Foundation.	Bos taurus	Mixed materials	Tube	Semi-Elastic	Adjusted length/width, Warmed bladder	Plastic	Plastic, Rubber (smooth), Rubber (rough)	Not provided	45-49ºC	45-55 mm Hg	Not provided	None	Not provided
Biniová Z, Ducháček J, Stádník L, et al. 2017 Effects of climatic conditions on bovine semen characteristics. Acta Univ Agric Silvic Mendel Brun 65 17-23.	Bos taurus	Not provided	Tube	Semi-Elastic	Warmed bladder	Not provided	Not provided	Not provided	38ºC	Not provided	Not provided	Not provided	Bovine model AV
Biniová Z, Stádník L, Doležalová M, et al. 2018 Effect of thawing method on bull sperm survival in ejaculates frozen in 4 ml and 8 ml volumes. Czech J Anim Sci 63 399-407.	Bos taurus	Not provided	Tube	Semi-Elastic	Warmed bladder	Not provided	Not provided	Not provided	38ºC	Not provided	Not provided	Not provided	Bovine model AV
Blaszcyk M, Slanina T, Massanyi P, et al. 2013 Semen quality assessment of New Zealand white rabbit bucks. J Microbiol Biotech Food Sci 2 1365-1376.	Oryctolagus cuniculus domesticus	Not provided	Not provided	Not provided	Warmed bladder	Not provided	Not provided	Not provided	Not provided	Not provided	Not provided	Not provided	Not provided
Blom E 1947 The protection against" cold-shock" of semen specimens collected in cold weather. Medlemsblad for den danske Dyrlaegeforening 30 414-418.	Equus caballus	Mixed materials	Tube	Semi-Elastic	Warmed bladder	Not provided	Not provided	Not provided	Not provided	Not provided	Not provided	Not provided	Danish model AV
Boas P 1941 Artificial insemination in sheep. Medlemsblad for den danske Dyrlaegeforening 53.	Ovis aries	Not provided	Tube	Semi-Elastic	Warmed bladder	Rubber	Not provided	Not provided	Not provided	Not provided	Not provided	Not provided	Modified Cambridge model AV
Bora A, Govindasamy K & Roychoudhury S 2016 Seminal plasma and blood serum metal concentration in selected farm animals of North East India. Adv Life Sci 5 5101-5105.	Ovis aries	Not provided	Not provided	Not provided	Warmed bladder	Not provided	Not provided	Not provided	Not provided	Not provided	Not provided	Not provided	Not provided
Boryczko Z 1978 An attempt to reduce bacterial contamination of frozen bull semen. Med Weter 34 331-333.	Bos taurus	Mixed materials	Tube	Semi-Elastic	Warmed bladder	Rubber	Not provided	Not provided	Not provided	Not provided	Not provided	Not provided	Not provided
Boucher Jr J 1957 Evaluation of semen quality in the dog and the effects of frequency of ejaculation upon semen quality, libido, and restoration of semen reserves. Master’s Thesis, Cornell University.	Canis lupis familiaris	Mixed materials	Tube	Semi-Elastic	Warmed bladder	Not provided	Not provided	Not provided	Not provided	Not provided	Not provided	Not provided	Not provided
Boucher JH, Foote RH & Kirk RW 1958 The evaluation of semen quality in the dog and the effects of frequency of ejaculation upon semen quality, libido, and depletion of sperm reserves. Cornell Vet 48 67-86.	Canis lupis familiaris	Mixed materials	Tube	Semi-Elastic	Warmed bladder	Not provided	Not provided	Not provided	Not provided	Not provided	Not provided	Not provided	Not provided
Bowsher TR 1996 Development of assisted reproductive technologies in the great apes. Doctoral Dissertation, Texas A&M University.	Pan troglodytes	Mixed materials	Tube	Semi-Elastic	Warmed bladder	Latex	None	None	Not provided	Not provided	Not provided	Non-toxic, non-spermicidal gel lubricant	None
Bozkurt T, Türk G & Gür S 2007 The time-dependent motility and longevity of stallion spermatozoa diluted in different spermatozoal concentrations and extenders during cool-storage. Revue Méd Vét 158 67-72.	Equus caballus	Mixed materials	Tube	Semi-Elastic	Not provided	Not provided	Not provided	Not provided	Not provided	Not provided	Not provided	Not provided	Hannover model AV
Brady DE & Gildow EM 1939 Characteristics of ram semen as influenced by the method of collection. J Anim Sci 1939 250-254.	Ovis aries	Mixed materials	Tube	Semi-Elastic	Warmed bladder	Rubber	Rubber	Symmetrical, cone shape	Not provided	Not provided	Not provided	Not provided	Not provided
Braga MFC 2014 Efeito de diferentes concentrações de antioxidantes na protecção contra o stress oxidativo e na viabilidade espermática durante a criopreservação do sémen equino. Master’s Thesis, Universidade dos Açores.	Equus caballus	Mixed materials	Tube	Semi-Elastic	Gel filter, Warmed bladder	Not provided	Not provided	Not provided	45-50ºC	Not provided	Not provided	Not provided	Missouri model AV, Minitüb, Tiefenbech, Germany
Brandon CI, Heusner GL, Caudle AB, et al. 1999 Two-dimensional polyacrylamide gel electrophoresis of equine seminal plasma proteins and their correlation with fertility. Theriogenology 52 863-873.	Equus caballus	Mixed materials	Tube	Semi-Elastic	Not provided	Not provided	Not provided	Not provided	Not provided	Not provided	Not provided	Not provided	Missouri model AV
Bravo PW, Flores U, Garnica J, et al. 1997 Collection of semen and artificial insemination of alpacas. Theriogenology 47 619-626.	Lama pacos	Mixed materials	Tube	Semi-Elastic	Imitation cervix, Other (external heating pad), Warmed bladder	Latex	Not provided	Not provided	40ºC	Not provided	14-36 mins	Not provided	None
Bravo PW, Moscoso R, Alarcon V, et al. 2022 Ejaculatory process and related semen characteristics. Arch Androl 48 65-72.	Lama pacos	Mixed materials	Tube	Semi-Elastic	Imitation cervix, Other (external heating pad), Warmed bladder	Latex, Plastic	Latex	Symmetrical, cone shape	38-40ºC	Not provided	5-20 mins	Not provided	Modified bovine model AV
Bravo PW, Skidmore JA & Zhao XX 2000 Reproductive aspects and storage of semen in Camelidae. Anim Reprod Sci 62 173-193.	Camelus dromedarius	Mixed materials	Tube	Semi-Elastic	Adjusted length/width, Imitation cervix, Warmed bladder	Latex, Plastic	Latex	Symmetrical, cone shape	38-40ºC	Not provided	5-20 mins	Not provided	Modified bovine model AV
Breazeale KR 2002 Biochemical properties and localization of zonadhesin in equine spermatozoa. Master’s Thesis, Texas Tech University.	Equus asinus/ Equus caballus	Mixed materials	Tube	Semi-Elastic	Not provided	Not provided	Not provided	Not provided	Not provided	Not provided	Not provided	Not provided	Colorado model AV, Lane manufacturing Co., Denver, CO, USA
Breazeale KR 2002 Biochemical properties and localization of zonadhesin in equine spermatozoa. Master’s Thesis, Texas Tech University.	Equus caballus	Mixed materials	Tube	Semi-Elastic	Warmed bladder	Not provided	Not provided	Asymmetrical, integrated in liner	Not provided	Not provided	Not provided	Not provided	Missouri model AV, Nasco, Fort Atkinson, WI, USA
Bredderman PJ, Foote RH & Yassen AM 1964 An improved artificial vagina for collecting rabbit semen. Reproduction 7 401-403.	Oryctolagus cuniculus domesticus	Mixed materials	Tube	Semi-Elastic	Warmed bladder	Not provided	None	None	50ºC	Not provided	Not provided	Glycerol	None
Briére MJ 1949 Nouvelle technique de récolte du sperme chez le taureau pour l'insémination artificielle. Bull Acad Vet Fr 22 195-196.	Bos taurus	Rubber	Tube	Semi-Elastic	Warmed bladder	Rubber	Rubber	Symmetrical, cone shape	45ºC	Not provided	Not provided	Not provided	Not provided
Brown R 1948 An accident associated with the use of an artificial vagina. Cornell Vet 38 309-311.	Bos taurus	Rubber	Tube	Semi-Elastic	Warmed bladder	Rubber	Rubber	Symmetrical, cone shape	Not provided	Not provided	Not provided	Not provided	Not provided
Bruno K 2022 Use and users of artificial insemination in Swedish dairy cattle breeding, 1935–1955. Hist Technol 38 317-343.	Bos taurus	Not provided	Tube	Semi-Elastic	Warmed bladder	Rubber	Rubber	Symmetrical, cone shape	Not provided	Not provided	Not provided	Not provided	Not provided
Bucci D, Giaretta E, Merlo B, et al. 2017 Alkaline phosphatase added to capacitating medium enhances horse sperm-zona pellucida binding. Theriogenology 87 72-78.	Equus caballus	Mixed materials	Tube	Semi-Elastic	Gel filter, Warmed bladder	Not provided	Not provided	Not provided	Not provided	Not provided	Not provided	Not provided	Missouri model AV
Bucci D, Spinaci M, Mislei B, et al. 2017 Epigallocatechin-3-gallate (EGCG) and green tea polyphenols do not improve stallion semen parameters during cooling at 4°C. Reprod Dom Anim 52 270-277.	Equus caballus	Mixed materials	Tube	Semi-Elastic	Gel filter, Warmed bladder	Not provided	Not provided	Not provided	Not provided	Not provided	Not provided	Not provided	Missouri model AV
Bucci D, Spinaci M, Vallorani C, et al. 2010 Detection and localization of GLUTs 1, 2, 3 and 5 in donkey spermatozoa. Reprod Dom Anim 45 e217-e220.	Equus caballus	Mixed materials	Tube	Semi-Elastic	Not provided	Not provided	Not provided	Not provided	Not provided	Not provided	Not provided	Not provided	Missouri model AV
Budiyanto A, Arif M, Alfons MPW, et al. 2021 The effect of age and breed on the quality of bull semen in the regional artificial insemination centre. Acta Vet Indones Special Issues 132-136.	Bos taurus	Rubber	Tube	Semi-Elastic	Air bladder, Other (external thermal jacket), Warmed bladder	Not provided	Not provided	Not provided	Not provided	Not provided	Not provided	Not provided	Not provided
Calaprice A & Dello Joio T 1960 Temperature of bull's semen at the time of ejaculation. Acta Med Vet (Napoli) 5 539-545.	Bos taurus	Rubber	Tube	Semi-Elastic	Warmed bladder	Not provided	Not provided	Not provided	Not provided	Not provided	Not provided	Not provided	Not provided
Campbell MLH & England GCW 2006 Effects of coitus and the artificial insemination of different volumes of fresh semen on uterine contractions in mares. Vet Rec 159 843-849.	Equus caballus	Mixed materials	Tube	Semi-Elastic	Not provided	Not provided	Not provided	Asymmetrical, integrated in liner	Not provided	Not provided	Not provided	Not provided	Missouri model AV, Labstock Microservices
Campbell EA & Lingam SA 1965 Artificial insemination of pigs in Australia. I. Training of boars and collection of samples. Aust Vet J 41 147-150.	Sus scrofa domesticus	Mixed materials	Tube	Semi-Elastic	Air bladder, Warmed bladder	Not provided	Not provided	Not provided	Not provided	Not provided	Not provided	Not provided	Not provided
Canisso IF, Carvalho GR, Davies Morel MCG, et al. 2010 Sexual behavior and ejaculate characteristics in Pêga donkeys (Equus asinus) mounting estrous horse mares (Equus caballus). Theriogenology 73 56-63.	Equus asinus	Mixed materials	Tube	Semi-Elastic	Warmed bladder	Plastic	Plastic	Elastic/no permanent shape	Not provided	Not provided	Not provided	Not provided	Botucatu model AV
Canisso IF, Gallacher K, Gilbert M-A, et al. 2013 Preovulatory progestagen treatment in mares fails to delay ovulation. Vet J 197 324-328.	Equus caballus	Mixed materials	Tube	Semi-Elastic	Not provided	Not provided	Not provided	Asymmetrical, integrated in liner	Not provided	Not provided	Not provided	Not provided	Missouri model AV
Canisso IF, Panzani D, Miró J, et al. 2019 Key aspects of donkey and mule reproduction. Vet Clin North Am Equine Pract 35 607-642.	Equus asinus	Mixed materials	Tube	Semi-Elastic	Adjusted length/width, Air bladder, Gel filter, Warmed bladder	Not provided	Not provided	Asymmetrical, integrated in liner	Not provided	Not provided	Not provided	Commercial non-spermicidal lubricant	Missouri model AV; Hannover model AV
Cardona-García M, Jiménez-Escobar C, Ferrer MS, et al. 2024 Follicular dynamics and pregnancy rates during foal heat in Colombian Paso Fino mares bred under permanent grazing. Animals 14 760.	Equus caballus	Mixed materials	Tube	Semi-Elastic	Warmed bladder	Not provided	Not provided	Not provided	38ºC	Not provided	Not provided	Not provided	Hannover model AV
Carluccio A, Contri A, Gloria A, et al. 2021 Study of postnatal growth of mule and donkey foals sired by the same jackass. Large Anim Rev 27 165-173.	Equus asinus	Mixed materials	Tube	Semi-Elastic	Not provided	Not provided	Not provided	Asymmetrical, integrated in liner	Not provided	Not provided	Not provided	Not provided	Missouri model AV
Carluccio A, Gloria A, Robbe D, et al. 2017 Reproductive characteristics of foal heat in female donkeys. Animal 11 461-465.	Equus asinus	Mixed materials	Tube	Semi-Elastic	Warmed bladder	Not provided	Not provided	Asymmetrical, integrated in liner	Not provided	Not provided	Not provided	Not provided	Missouri model AV
Carluccio A, Gloria A, Veronesi MC, et al. 2015 Factors affecting pregnancy length and phases of parturition in Martina Franca jennies. Theriogenology 84 650-655.	Equus asinus	Mixed materials	Tube	Semi-Elastic	Not provided	Not provided	Not provided	Asymmetrical, integrated in liner	Not provided	Not provided	Not provided	Not provided	Missouri model AV
Carluccio A, Panzani S, Contri A, et al. 2013 Influence of season on testicular morphometry and semen characteristics in Martina Franca jackasses. Theriogenology 79 502-507.	Equus asinus	Mixed materials	Tube	Semi-Elastic	Not provided	Not provided	Not provided	Asymmetrical, integrated in liner	Not provided	Not provided	Not provided	Not provided	Missouri model AV
Carvalho LE, Silva Filho JM, Palhares MS, et al. 2016 Physical and morphological characteristics of the first three jets of Pêga jackasses sperm-rich fraction. Arq Bras Med Vet Zootec 68 845-852.	Equus asinus	Mixed materials	Tube	Semi-Elastic	Not provided	Plastic	None	None	Not provided	Not provided	Not provided	Not provided	"Open-model" equine AV
Carvalho LE, Silva Filho JM, Palhares MS, et al. 2016 Reproductive biology of Pêga Jackassess: Characteristics of sperm-rich fraction collected using the split-ejaculate method. Arq Bras Med Vet Zootec 68 832-838.	Equus asinus	Rubber	Tube	Semi-Elastic	Air bladder, Warmed bladder	Plastic	None	None	Not provided	Not provided	Not provided	Not provided	"Open-model" equine AV
Casady RB & Cupps PT 1961 Reproduction and artificial insemination in rabbits. Small Stk Mag 45 9-10.	Oryctolagus cuniculus domesticus	Mixed materials	Tube	Semi-Elastic	Warmed bladder	Not provided	Not provided	Not provided	Not provided	Not provided	Not provided	Not provided	Not provided
Castro R, Morales P & Parraguez VH 2020 Post-thawing sperm quality in Chilean purebred stallions: Effect of age and seasonality. J Equine Vet Sci 92 103170.	Equus caballus	Mixed materials	Tube	Semi-Elastic	Not provided	Not provided	Not provided	Asymmetrical, integrated in liner	Not provided	Not provided	Not provided	Not provided	Missouri model AV
Catalán J, Llavanera M, Bonilla-Correal S, et al. 2020 Irradiating frozen-thawed stallion sperm with red-light increases their resilience to withstand post-thaw incubation at 38 °C. Theriogenology 157 85-95.	Equus caballus	Mixed materials	Tube	Semi-Elastic	Gel filter	Not provided	Not provided	Not provided	Not provided	Not provided	Not provided	Not provided	Hannover model AV, Minitüb GmbH, Tie-fenbach, Germany
Catalán J, Papas M, Gacem S, et al. 2020 Effects of red-light irradiation on the function and survival of fresh and liquid-stored donkey semen. Theriogenology 149 88-97.	Equus asinus	Mixed materials	Tube	Semi-Elastic	Gel filter	Not provided	Not provided	Not provided	Not provided	Not provided	Not provided	Not provided	Hannover model AV, Minitüb GmbH, Tie-fenbach, Germany
Catalán J, Papas M, Gacem S, et al. 2020 Red-light irradiation of horse spermatozoa increases mitochondrial activity and motility through changes in the motile sperm subpopulation structure. Biology 9 254.	Equus asinus	Mixed materials	Tube	Semi-Elastic	Gel filter	Not provided	Not provided	Not provided	Not provided	Not provided	Not provided	Not provided	Hannover model AV, Minitüb GmbH, Tie-fenbach, Germany
Catalán J, Papas M, Trujillo-Rojas L, et al. 2020 Red LED light acts on the mitochondrial electron chain of donkey sperm and its effects depend on the time of exposure to light. Front Cell Dev Biol 8 588621.	Equus asinus	Mixed materials	Tube	Semi-Elastic	Gel filter	Not provided	Not provided	Not provided	Not provided	Not provided	Not provided	Not provided	Hannover model AV, Minitüb GmbH, Tie-fenbach, Germany
Catalán J, Yánez-Ortiz I, Gacem S, et al. 2021 The effects of red light on mammalian sperm rely upon the color of the straw and the medium used. Animals 11 122.	Equus asinus	Mixed materials	Tube	Semi-Elastic	Gel filter	Not provided	Not provided	Not provided	Not provided	Not provided	Not provided	Not provided	Hannover model AV, Minitüb GmbH, Tie-fenbach, Germany
Catalán J, Yánez-Ortiz I, Tvarijonaviciute A, et al. 2022 Impact of seminal plasma antioxidants on donkey sperm cryotolerance. Antioxidants 11 417.	Equus asinus	Mixed materials	Tube	Semi-Elastic	Gel filter	Not provided	Not provided	Not provided	Not provided	Not provided	Not provided	Not provided	Hannover model AV, Minitüb GmbH, Tie-fenbach, Germany
Catsaros E & Georgiades G 1964 Modification of the Cambridge type of artificial vagina with the aim of improving its efficacy. 5th International Congress Animal Reproduction A.I 4 667-672.	Equus caballus	Mixed materials	Tube	Not provided	Adjusted length/width, Other (vulva sphincter ring)	Not provided	Not provided	Not provided	Not provided	Not provided	Not provided	Not provided	Modified Cambridge model AV
Cavalero TMS, Papa FO, Schmith RA, et al. 2019 Protocols using detomidine and oxytocin induce ex copula ejaculation in stallions. Theriogenology 140 93-98.	Equus caballus	Mixed materials	Tube	Semi-Elastic	Air bladder, Warmed bladder	Plastic	Plastic	Elastic/no permanent shape	Not provided	Not provided	Not provided	Not provided	Botucatu model AV, Botupharma LTDA, Botucatu, SP, Brazil
Cavalero TMS, Segabinazzi LGTM, Scheeren VFdaC, et al. 2020 Characterization of semen collected by pharmacologically induced ejaculation from a stallion with seminal vesiculitis. Reprod Domest Anim 55 1808-1811.	Equus caballus	Mixed materials	Tube	Semi-Elastic	Air bladder, Warmed bladder	Plastic	Plastic	Elastic/no permanent shape	Not provided	Not provided	Not provided	Not provided	Botucatu model AV
Cerovsky J & Slechta J 1973 The effect of ejaculate collection technique on principal semen characters. Živočišná Výroba 18 887-892.	Sus scrofra domesticus	Mixed materials	Tube	Semi-Elastic	Adjusted length/width, Warmed bladder	Not provided	Not provided	Not provided	Not provided	Not provided	Not provided	Not provided	Modified bovine model AV, Norwegian model AV
Çevik M, Tuncer PB, Taşdemir U, et al. 2007 Comparison of spermatological characteristics and biochemical seminal plasma parameters of normozoospermic and oligoasthenozoospermic bulls of two breeds. Turk J Vet Anim Sci 31 381-387.	Bos taurus	Not provided	Tube	Semi-Elastic	Warmed bladder	Not provided	Not provided	Not provided	Not provided	Not provided	Not provided	Not provided	Bovine model AV
Chauhan HS, Kumar R, Kumar S, et al. 2017 Physical and morphological characteristics of Frieswal bull semen. Int J Chem Stud 5 865-867.	Bos taurus	Not provided	Tube	Semi-Elastic	Warmed bladder	Not provided	Not provided	Not provided	42-45ºC	Not provided	Not provided	Not provided	Bovine model AV
Chen BX & Yuan ZX 1980 Reproductive pattern in the Bactrian camel. Workshop on Camels, Khartoum, Sudan 18-20 Dec. 1979 251-270.	Camelus bactrianus	Not provided	Tube	Semi-Elastic	Warmed bladder	Rubber	Not provided	Not provided	Not provided	Not provided	Not provided	Not provided	Bovine model AV
Cholakkal IK 2019 Artificial insemination in dromedary camels (Camelus dromedarius) using fresh semen extended by physical agitation for achieving liquefaction. Indian J Anim Sci 89 25-29.	Camelus dromedarius	Mixed materials	Tube	Semi-Elastic	Adjusted length/width, Warmed bladder	Rubber	Rubber	Symmetrical, cone shape	Not provided	Not provided	1-11 mins	None	Modified bovine model AVs
Cholakkal IK, Koroth A & Sharifi SA 2016 Observations on semen collection and suitability of different modifications of artificial vagina for dromedary camels (Camelus dromedarius). J Camel Pract Res 23 169.	Camelus dromedarius	Mixed materials	Tube	Semi-Elastic	Adjusted length/width, Imitation cervix, Warmed bladder	Plastic, Rubber (smooth), Rubber (rough), Silicone	Plastic, Rubber	Symmetrical, cone shape, Elastic/no permanent shape, None	35-42ºC	Not provided	1-11 mins	None	Modified bovine model AV
Cholakkal IK, Koroth A & Yousuf AM 2019 Collection, physical attributes and short term preservation of semen from dromedary camels (Camelus dromedarius). Intas Polivet 20 434.	Camelus dromedarius	Rubber	Tube	Semi-Elastic	Adjusted length/width, Warmed bladder	Rubber	Rubber	Symmetrical, cone-shaped	Not provided	Not provided	1-11 mins	None	Modified bovine model AVs
Çebi Şen Ç & Akçay E 2015 The effect of oxytocin and prostaglandin hormones added to semen on stallion sperm quality. Turk J Vet Anim Sci 39 705-708.	Equus caballus	Mixed materials	Tube	Semi-Elastic	Warmed bladder	Not provided	Not provided	Asymmetrical, integrated in liner	Not provided	Not provided	Not provided	Not provided	Missouri model AV
Clarke RH, Hewestson RW & Thompson BJ 1973 Comparison of the fertility of bovine semen collected by artificial vagina and electro-ejaculation from bulls with low libido. Aust Vet J 49 xi240-241.	Bos taurus indicus	Mixed materials	Tube	Semi-Elastic	Warmed bladder	Not provided	Not provided	Not provided	Not provided	Not provided	Not provided	Not provided	Not provided
Clément F, Vidament M, Guérin B 1995 Microbial contamination of stallion semen. Biol Reprod Mono 1 779-786.	Equus caballus	Mixed materials	Tube	Semi-Elastic	Warmed bladder	Latex, Plastic	Not provided	Asymmetrical, integrated in liner	Not provided	Not provided	Not provided	Not provided	Colorado model AV, Missouri model AV
Clulow JR, Buss H, Evans G, et al. 2012 Effect of staining and freezing media on sortability of stallion spermatozoa and their post-thaw viability after sex-sorting and cryopreservation. Reprod Dom Anim 47 1-7.	Equus caballus	Mixed materials	Tube	Semi-Elastic	Gel filter, Warmed bladder	Not provided	Not provided	Not provided	45-50ºC	Not provided	Not provided	Not provided	Hannover model AV, MedVet, Hannover, Germany
Clulow JR, Buss H, Sieme H, et al. 2008 Field fertility of sex-sorted and non-sorted frozen–thawed stallion spermatozoa. Anim Reprod Sci 108 287-297.	Equus caballus	Mixed materials	Tube	Semi-Elastic	Gel filter, Warmed bladder	Not provided	Not provided	Not provided	45-50ºC	Not provided	Not provided	Non-spermicidal lubricant, Minitüb, Tiefenbach, Germany	Hannover model AV, MedVet, Hannover, Germany
Clulow JR, Evans G, Morris LHA, et al. 2009 Factors influencing the “sortability” of stallion spermatozoa into X- and Y-chromosome bearing populations. Anim Reprod Sci 113 220-228.	Equus caballus	Mixed materials	Tube	Semi-Elastic	Gel filter, Warmed bladder	Not provided	Not provided	Asymmetrical, integrated in liner	45-50ºC	Not provided	Not provided	Not provided	Missouri model AV, Nasco, Fort Atkinson, WI, USA
Clulow JR, Mansfield LJ, Morris LHA, et al. 2008 A comparison between freezing methods for the cryopreservation of stallion spermatozoa. Anim Reprod Sci 108 298-308.	Equus caballus	Mixed materials	Tube	Semi-Elastic	Gel filter, Warmed bladder	Not provided	Not provided	Asymmetrical, integrated in liner	Not provided	Not provided	Not provided	Not provided	Missouri model AV, Nasco, Fort Atkinson, WI, USA
Clulow JR, Maxwell WMC, Evans G, et al. 2007 A comparison of duck and chicken egg yolk for cryopreservation of stallion sperm. Aust Vet J 85 232-235.	Equus caballus	Mixed materials	Tube	Semi-Elastic	Gel filter, Warmed bladder	Not provided	Not provided	Asymmetrical, integrated in liner	45-50ºC	Not provided	Not provided	Nonspermicidal lubricant gel, Vet Sense, Unitrade International NZ Ltd, New Zealand	Missouri model AV, Nasco, Fort Atkinson, WI, USA
Cocchia N, Pasolini MP, Mancini R, et al. 2011 Effect of sod (superoxide dismutase) protein supplementation in semen extenders on motility, viability, acrosome status and ERK (extracellular signal-regulated kinase) protein phosphorylation of chilled stallion spermatozoa. Theriogenology 75 1201-1210.	Equus caballus	Mixed materials	Tube	Semi-Elastic	Not provided	Not provided	Not provided	Asymmetrical, integrated in liner	Not provided	Not provided	Not provided	Not provided	Missouri model AV
Colborn DR, Merilan CP & Loch WE 1990 Temperature and pH effects on rubber toxicity for equine spermatozoa. J Equine Vet Sci 10 343-347.	Equus caballus	Mixed materials	Tube	Semi-Elastic	Warmed bladder	Plastic, Rubber	Plastic, Rubber	Asymmetrical, integrated in liner	45ºC	Not provided	Not provided	HR Lubricating Jelly, Young's Drug Product Corporation, Piscataway, NJ, USA	Missouri model AV, Nasco, Fort Atkinson, WI, USA
Colombo I, Podico G, Rudolf-Vegas A, et al. 2022 Luteal tissue area and immunoreactive concentration of progesterone in plasma of bred and non-bred mares. J Equine Vet Sci 118 104075.	Equus caballus	Mixed materials	Tube	Semi-Elastic	Gel filter, Warmed bladder	Not provided	Not provided	Asymmetrical, integrated in liner	Not provided	Not provided	Not provided	Priority Care, First Priority Inc, Elgin, Illinois, USA	Missouri model AV, Nasco, Fort Atkinson, WI, USA
Consiglio AL, Dell’Aquila ME, Fiandanese N, et al. 2009 Effects of leptin on in vitro maturation, fertilization and embryonic cleavage after ICSI and early developmental expression of leptin (Ob) and leptin receptor (ObR) proteins in the horse. Reprod Biol Endocrinol 7 113.	Equus caballus	Mixed materials	Tube	Semi-Elastic	Gel filter	Not provided	Not provided	Asymmetrical, integrated in liner	Not provided	Not provided	Not provided	Not provided	Missouri model AV
Consuegra C, Crespo F, Dorado J, et al. 2018 Comparison of different sucrose‐based extenders for stallion sperm vitrification in straws. Reprod Dom Anim 53 59-61.	Equus caballus	Mixed materials	Tube	Semi-Elastic	Not provided	Not provided	Not provided	Asymmetrical, integrated in liner	Not provided	Not provided	Not provided	Not provided	Missouri model AV
Consuegra C, Crespo F, Dorado J, et al. 2019 Vitrification of large volumes of stallion sperm in comparison with spheres and conventional freezing: Effect of warming procedures and sperm selection. J Equine Vet Sci 83 102680.	Equus caballus	Mixed materials	Tube	Semi-Elastic	Not provided	Not provided	Not provided	Asymmetrical, integrated in liner	Not provided	Not provided	Not provided	Not provided	Missouri model AV
Contri A, De Amicis I, Molinari A, et al. 2011 Effect of dietary antioxidant supplementation on fresh semen quality in stallion. Theriogenology 75 1319-1326.	Equus caballus	Mixed materials	Tube	Semi-Elastic	Not provided	Not provided	Not provided	Asymmetrical, integrated in liner	Not provided	Not provided	Not provided	Not provided	Missouri model AV
Contri A, De Amicis I, Veronesi MC, et al. 2010 Efficiency of different extenders on cooled semen collected during long and short day length seasons in Martina Franca donkey. Anim Reprod Sci 120 136-141.	Equus caballus	Mixed materials	Tube	Semi-Elastic	Not provided	Not provided	Not provided	Asymmetrical, integrated in liner	Not provided	Not provided	Not provided	Not provided	Missouri model AV
Contri A, Gloria A, Robbe D, et al. 2012 Characteristics of donkey spermatozoa along the length of the epididymis. Theriogenology 77 166-173.	Equus asinus	Mixed materials	Tube	Semi-Elastic	Not provided	Not provided	Not provided	Asymmetrical, integrated in liner	Not provided	Not provided	Not provided	Not provided	Missouri model AV
Contri A, Gloria A, Robbe D, et al. 2012 Effect of sperm concentration on characteristics of frozen-thawed semen in donkeys. Anim Reprod Sci 136 74-80.	Equus asinus	Mixed materials	Tube	Semi-Elastic	Not provided	Not provided	Not provided	Asymmetrical, integrated in liner	Not provided	Not provided	Not provided	Not provided	Missouri model AV
Contri A, Tosi U, De Amicis I, et al. 2008 Ultrasonographic evaluation of sexual glands before and after ejaculation in the jackass. Vet Res Commun 32 135-137.	Equus asinus	Mixed materials	Tube	Semi-Elastic	Warmed bladder	Not provided	Not provided	Asymmetrical, integrated in liner	Not provided	Not provided	Not provided	Not provided	Missouri model AV
Contreras MJ, Arias ME, Silva M, et al. 2022 Effect of cholestanol and cholesterol-loaded cyclodextrin on stallion sperm function and capacitation post-cryopreservation. Theriogenology 189 1-10.	Equus caballus	Mixed materials	Tube	Semi-Elastic	Warmed bladder	Not provided	Not provided	Not provided	Not provided	Not provided	Not provided	Not provided	Colorado model AV
Contreras MJ, Treulen F, Arias ME, et al. 2020 Cryopreservation of stallion semen: Effect of adding antioxidants to the freezing medium on sperm physiology. Reprod Dom Anim 55 229-239.	Equus caballus	Mixed materials	Tube	Semi-Elastic	Warmed bladder	Not provided	Not provided	Not provided	Not provided	Not provided	Not provided	Not provided	Colorado model AV
Cooke CG 2023 The microbiome and stallion fertility. Doctoral Dissertation, The University of Sydney.	Equus caballus	Mixed materials	Tube	Semi-Elastic	Air bladder, Gel filter, Warmed bladder	Not provided	Not provided	Asymmetrical, integrated in liner	Not provided	Not provided	Not provided	Not provided	Missouri model AV, Minitube Australia, Ballarat, Vic.
Cooke CG, Gibb Z, Grupen CG, et al. 2024: Effect of probiotics and prebiotics on the composition of the equine fecal and seminal microbiomes and sperm quality: A pilot study. J Equine Vet Sci 135 105032.	Equus caballus	Mixed materials	Tube	Semi-Elastic	Air bladder, Gel filter, Warmed bladder	Not provided	Not provided	Asymmetrical, integrated in liner	Not provided	Not provided	Not provided	Not provided	Missouri model AV, Minitube Australia, Ballarat, Vic.
Cooke C G, Gibb Z, Grupen CG, et al. 2024 The semen microbiome of miniature pony stallions. Reprod Fertil Dev 36 RD23117.	Equus caballus	Mixed materials	Tube	Semi-Elastic	Air bladder, Gel filter, Warmed bladder	Not provided	Not provided	Asymmetrical, integrated in liner	Not provided	Not provided	Not provided	Not provided	Missouri model AV, Minitube Australia, Ballarat, Vic.
Cooper TA 1997 Measuring metabolic activity of ram semen cryopreserved in various concentrations of glycerol using a resazurin reduction assay. Master’s Thesis, Utah State University.	Ovis aries	Not provided	Not provided	Not provided	Air bladder, Warmed bladder	Not provided	Not provided	Not provided	Not provided	Not provided	Not provided	Not provided	Not provided
Côté MA, Blum KM & Burd MA 2011 Sources of spermatozoa loss during collection and artificial insemination of horses. Anim Reprod Sci 126 207-210.	Equus caballus	Mixed materials	Tube	Semi-Elastic	Not provided	Not provided	Not provided	Asymmetrical, integrated in liner	Not provided	Not provided	Not provided	Not provided	Missouri model AV
Crespo F, Gosálvez J, Johnston SD et al. 2015 Stallion sperm quality after combined ejaculate fractionation and colloidal centrifugation. Span J Agric Res 13 e04SC02.	Equus caballus	Mixed materials	Tube	Semi-Elastic	Warmed bladder	Rubber	None	None	Not provided	Not provided	Not provided	Not provided	Modified Missouri model AV, Nasco, Fort Atkinson, WI, USA
Crespo E & Quintero-Moreno A 2014 Calidad seminal de toros Criollo Limonero. Revista Cient 24 518-524.	Bos taurus	Mixed materials	Tube	Semi-Elastic	Warmed bladder	Not provided	Not provided	Not provided	38-39ºC	Not provided	Not provided	Not provided	Bovine model AV (#005417), IMV, France
Crichton EG, Pukazhenthi BS, Budhan S, et al. 2015 Cholesterol addition aids the cryopreservation of dromedary camel (Camelus dromedarius) spermatozoa. Theriogenology 83 168-174.	Camelus dromedarius	Mixed materials	Tube	Semi-Elastic	Adjusted length/width, Air bladder, Imitation cervix, Warmed bladder	Plastic, Rubber	Not provided	Not provided	38-40ºC	Not provided	5-20 mins	K-Y Jelly	Modified bovine model AV
Crump Jr J & Crump J 1989 Stallion ejaculation induced by manual stimulation of the penis. Theriogenology 31 341-346.	Equus caballus	Mixed materials	Tube	Not provided	Not provided	Latex	Not provided	Not provided	None	None	Not provided	Not provided	Mississippi model AV
Cruz FB, Lohn L, Marinho LSR, et al. 2011 Internal artificial vagina (IAV) to assess breeding behavior of young Bos taurus and Bos indicus bulls. Anim Reprod Sci 126 157-161.	Bos taurus/Bos indicus	Mixed materials	Tube	Semi-Elastic	None	Rubber	None	None	None	None	Not provided	Non-spermicidal lubricant, saline	US patent No. 6,554,811
Cucho H, Ccoiso R, Gallegos M, et al. 2020 Efecto de la papaína en la cinética de los espermatozoides dellama (Lama glama). Rev Inv Perú 31 e19036.	Lama glama	Mixed materials	Tube	Semi-Elastic	Air bladder, Other (external heating pad), Warmed bladder	Latex	Not provided	Not provided	37ºC	Not provided	14-36 mins	Not provided	Ovine model AV, Minitube, Germany
Curie JIP, Angulo-Tisoc JM, Suice J, et al. 2022 Determination of bacteria and fungi in fresh alpaca semen obtained by three collection techniques. Rev Investig Vet Perú 33 e22911.	Vicugna pacos	Mixed materials	Tube	Semi-Elastic	Imitation cervix, Other (external heating pad), Warmed bladder	Latex	Not provided	Not provided	40ºC	Not provided	14-36 mins	Not provided	None
Custódio CAP 2021 Análise do comportamento e características seminais na recolha de sémen com vagina artificial no burro de miranda: Efeito da administração pré-recolha de PgF2α. Master’s Thesis, Universidade de Trâs-os-Montes e Alto Douro.	Equus asinus	Mixed materials (Leather, plastic, rubber)	Tube	Semi-Elastic	Not provided	Plastic	Not provided	Not provided	Not provided	Not provided	Not provided	Not provided	Hannover model AV
Da Cunha MV 1952 The method of bovine semen collection with artificial vagina as used at the Artificial Insemination Centre of Itapetininga. B Ind Anim 13 99-102.	Bos taurus	Mixed materials	Tube	Semi-Elastic	Warmed bladder	Not provided	Not provided	Not provided	Not provided	Not provided	Not provided	Not provided	Not provided
Dal Bosco A, Scuota S, Castellini C, et al. 2010 Study of an artificial vagina to reduce the microbial contamination of rabbit semen. World Rabbit Sci 4 201-204.	Oryctolagus cuniculus domesticus	Mixed materials	Tube	Semi-Elastic	Adjusted length/width, Warmed bladder	Not provided	None	None	40-42ºC	Not provided	36-41 secs	Not provided	Not provided
Daniel N & Renard J-P 2010 Artificial insemination in rabbits. Cold Spring Harb Protoc. 5358.	Oryctolagus cuniculus domesticus	Mixed materials	Tube	Semi-Elastic	Warmed bladder	Not provided	Not provided	Not provided	Not provided	Not provided	Not provided	Not provided	Not provided
Danilo Blanco D, Eglinton Villacaqui A & Morales-Cauti S 2018 Determinación de la carga bacteriana de mesófilos y coliformes en semen de Conejo. Rev Electron Vet 19.	Oryctolagus cuniculus domesticus	Rubber	Tube	Semi-Elastic	Warmed bladder	Rubber	None	None	45ºC	Not provided	Not provided	Not provided	"Bredderman" model AV
Darr CR, Cortopassi GA, Datta S, Varner DD, Meyers SA 2016 Mitochondrial oxygen consumption is a unique indicator of stallion spermatozoal health and varies with cryopreservation media. Theriogenology 86 1382-1392.	Equus caballus	Mixed materials	Tube	Semi-Elastic	Gel filter, Warmed bladder	Not provided	Not provided	Asymmetrical, integrated in liner	Not provided	Not provided	Not provided	Not provided	Missouri model AV, Breeder's Choice, MI, USA; Colorado model AV, Animal Reproduction Systems, Chino, CA, USA
Das BC & Sarkar M 2004 Training and collection of semen from yak bull (Poephagus grunniens L.). Proceedings of the International Congress on Yak, Chengdu, Sichuan P.R. China.	Poephagus grunniens L.	Not provided	Not provided	Not provided	Adjusted length/width, Warmed bladder	Not provided	Not provided	Not provided	45-55ºC	Not provided	Not provided	Not provided	Bovine model AV
Dascanio JJ 2014 Missouri artiﬁcial vagina. In Equine Reproductive Procedures, J Dascanio & P McCue (eds). pp 329-331. John Wiley and Sons, Inc.	Equus caballus	Mixed materials	Tube	Semi-Elastic	Warmed bladder	Plastic, Rubber	Rubber	Asymmetrical, integrated in liner	48ºC	Not provided	Not provided	Non-spermicidal lubricant	Not provided
Dascanio JJ 2014 Roanoke artiﬁcial vagina. In Equine Reproductive Procedures, J Dascanio & P McCue (eds). pp 336-339. John Wiley and Sons, Inc.	Equus caballus	Mixed materials	Tube	Semi-Elastic	Gel filter (optional), Warmed bladder	Plastic	Plastic	Elastic/no permanent shape	<48ºC	Not provided	Not provided	Non-spermicidal lubricant	Roanoke model AV, A. I. Laboratories, Inc., Roanoke, VA, USA
Das Graças CP, Lim AIPG, Fidelis AAG, et al. 2013 Metil-formamida na criopreservação de sêmen ovino. Cienc Anim Bras 14 481-487.	Ovis aries	Mixed materials	Tube	Semi-Elastic	Warmed bladder	Not provided	Not provided	Not provided	42-44ºC	Not provided	Not provided	Not provided	Walmur model AV
Dauzier L & Du Mesnil Du Buisson F 1955 Spermicidal action of collecting equipment for the bull, ram and boar. Elevage et Insemination 31 2-5.	Bos taurus	Rubber	Not provided	Not provided	Not provided	Rubber	Rubber	Not provided	Not provided	Not provided	Not provided	Not provided	Not provided
Dauzier L & Du Mesnil Du Buisson F 1955 Spermicidal action of collecting equipment for the bull, ram and boar. Elevage et Insemination 31 2-5.	Ovis aries	Rubber	Not provided	Not provided	Not provided	Rubber	Rubber	Not provided	Not provided	Not provided	Not provided	Not provided	Not provided
Dauzier L & Du Mesnil Du Buisson F 1955 Spermicidal action of collecting equipment for the bull, ram and boar. Elevage et Insemination 31 2-5.	Sus scrofra domesticus	Rubber	Not provided	Not provided	Not provided	Rubber	Rubber	Not provided	Not provided	Not provided	Not provided	Not provided	Not provided
Dávalos RR & Olazábal JL 2002 Evaluación de dos formas de colección de semen en alpacas. Rev Inv Vet Perú 13 98-99.	Vicugna pacos	Mixed materials	Tube	Semi-Elastic	Air bladder, Other (external warming device), Warmed bladder	Not provided	Not provided	Not provided	38-40ºC	Not provided	16-17 mins	Not provided	Not provided
Dávila MP, Bucci D, Galeati G, et al. 2015 Epigallocatechin-3-gallate (EGCG) reduces rotenone effect on stallion sperm–zona pellucida heterologous binding. Reprod Dom Anim 50 1011-1016.	Equus caballus	Mixed materials	Tube	Semi-Elastic	Gel filter, Warmed bladder	Not provided	Not provided	Asymmetrical, integrated in liner	Not provided	Not provided	Not provided	Not provided	Missouri model AV, Nasco, Fort Atkinson, WI, USA
Davis GK & Cole CL 1939 Stallion semen studies at Michigan State College. J Anim Sci 1939 81-85.	Equus caballus	Mixed materials	Tube	Semi-Elastic	Warmed bladder	Rubber	Not provided	Not provided	Not provided	Not provided	Not provided	Not provided	Cambridge model AV
Davis HP, Underbjerg GKL & Williams NK 1940 The effect of storage temperatures upon certain characteristics of bovine semen. J Dairy Sci 23 1057-1068.	Bos taurus	Mixed materials	Tube	Not provided	Not provided	Rubber	Not provided	Not provided	Not provided	Not provided	Not provided	Not provided	Cambridge model AV
Deen A, Vyas S, Jain M, et al. 2004 Refrigeratory preservation of camel semen. J Camel Pract Res 11 137-139.	Camelus dromedarius	Not provided	Tube	Semi-Elastic	Air bladder, Warmed bladder	Not provided	Not provided	Not provided	41-42ºC	Not provided	3-10 mins	None	Bovine model AV
Deen A, Vyas S & Sahani MS 2003 Semen collection, cryopreservation and artificial insemination in the dromedary camel. Anim Reprod Sci 77 223-233.	Camelus dromedarius	Not provided	Tube	Semi-Elastic	Air bladder, Warmed bladder	Not provided	Not provided	Not provided	41-42ºC	Not provided	3-10 mins	None	Bovine model AV
Deichsel K, Pasing S, Erber R, et al. 2015 Increased cortisol release and transport stress do not influence semen quality and testosterone release in pony stallions. Theriogenology 84 70-75.	Equus caballus	Mixed materials	Tube	Semi-Elastic	Not provided	Not provided	Not provided	Not provided	Not provided	Not provided	Not provided	Not provided	Hannover model AV, Minitube, Tiefenbach, Germany
del Campo AD 1955. Nueva variante al modelo clásico de vagina artificial para ovinos. Veterinaria 8 24-30.	Ovis aries	Mixed materials	Tube	Semi-Elastic	Air bladder, Warmed bladder	Rubber	Not provided	Not provided	Not provided	Not provided	Not provided	Not provided	None
Dello Joio T 1946. A new bovine semen collector with double walls and a vacuum. Zootec Vet 1 475-481.	Bos taurus	Mixed materials	Tube	Semi-Elastic	Warmed bladder	Not provided	Not provided	Not provided	Not provided	Not provided	Not provided	Not provided	Not provided
Demissie BE 2019 Assessment of artificial insemination in camel. Open J Anim Sci 9 207-216.	Camelus dromedarius	Mixed materials	Tube	Semi-Elastic	Air bladder, Imitation cervix, Warmed bladder	Not provided	Not provided	Not provided	Not provided	Not provided	Not provided	Not provided	Not provided
Demyda-Peyrás S, Bottrel M, Acha D, et al. 2018 Effect of cooling rate on sperm quality of cryopreserved Andalusian donkey spermatozoa. Anim Reprod Sci 193 201-208.	Equus asinus	Mixed materials	Tube	Semi-Elastic	Air bladder, Gel filter Warmed bladder	Not provided	Not provided	Not provided	Not provided	Not provided	Not provided	Not provided	Missouri model AV, Minitüb GmbH, Tiefenbach, Germany
de Oliveira RA, Budik S & Aurich C 2017 Influence of partial or total replacement of glycerol by alternative cryoprotectants in Ghent freezing extender on post-thaw sperm quality in stallions. Reprod Dom Anim 52 715-721.	Equus caballus	Mixed materials	Tube	Semi-Elastic	Not provided	Not provided	Not provided	Not provided	Not provided	Not provided	Not provided	Not provided	Hannover model AV, Minitube, Tiefenbach, Germany
de Oliveira RA, Scarlet D, Ille N, et al. 2017 Cooled-storage of equine semen does not induce major changes in sperm DNA methylation. Theriogenology 89 289-294.	Equus caballus	Mixed materials	Tube	Semi-Elastic	Not provided	Not provided	Not provided	Not provided	Not provided	Not provided	Not provided	Not provided	Hannover model AV, Minitube, Tiefenbach, Germany
Deryazhentsev VI 1974 Puti kachestvennogo uluchsheniya olenei. Trudy Magadanskogo Zonal'nogo Nauchno-Issledovatel'skogo Instituta Sel'skogo Khozyaistva Severo-Vostoka 3 18-23.	Rangifer tarandus	Mixed materials	Tube	Semi-Elastic	Warmed bladder	Not provided	Not provided	Not provided	Not provided	Not provided	Not provided	Not provided	Not provided
de Vasconcelos AB, de Souza PC, Varago FC, et al. 2009 Determination of optimal glucose concentration for microcalorimetric metabolic evaluation of equine spermatozoa. Braz Arch Biol Technol 52 113-1136.	Equus caballus	Mixed materials	Tube	Semi-Elastic	Not provided	Not provided	Not provided	Not provided	Not provided	Not provided	Not provided	Not provided	Hannover model AV
Devireddy RV, Swanlund DJ, Alghamdi AS, et al. 2022 Measured effect of collection and cooling conditions on the motility and the water transport parameters at subzero temperatures of equine spermatozoa. Reproduction 124 643-648.	Equus caballus	Mixed materials	Tube	Semi-Elastic	Gel filter	Not provided	Not provided	Asymmetrical, integrated in liner	Not provided	Not provided	Not provided	Priority Care 1 gel, First Priority Inc., Elgin, IL, USA; Vaseline, Cheesebrough Ponds, Greenwich, CT, USA	Missouri model AV
Devireddy RV, Swanlund DJ, Olin T, et al. 2002 Cryopreservation of equine sperm: Optimal cooling rates in the presence and absence of cryoprotective agents determined using differential scanning calorimetry. Biol Reprod 66 222-231.	Equus caballus	Mixed materials	Tube	Semi-Elastic	Not provided	Not provided	Not provided	Asymmetrical, integrated in liner	Not provided	Not provided	Not provided	Water-insoluble Vaseline	Missouri model AV
Diaz-Jimenez M, Dorado J, Consuegra C, et al. 2019 Effect of warming temperatures on donkey sperm vitrifcation in 0.5 mL straws in comparison to conventional freezing. Span I Agric Res 17 e0406.	Equus asinus	Mixed materials	Tube	Semi-Elastic	Not provided	Not provided	Not provided	Asymmetrical, integrated in liner	Not provided	Not provided	Not provided	Not provided	Missouri model AV
Diaz-Jimenez M, Dorado J, Consuegra C, et al. 2019 Optimization of donkey sperm vitrification: Effect of sucrose, sperm concentration, volume and package (0.25 and 0.5 mL straws). Anim Reprod Sci 204 31-38.	Equus asinus	Mixed materials	Tube	Semi-Elastic	Air bladder, Gel filter, Warmed bladder	Not provided	Not provided	Asymmetrical, integrated in liner	Not provided	Not provided	Not provided	Not provided	Missouri model AV, Minitüb GmbH, Tiefenbach, Germany
Diaz-Jimenez M, Dorado J, Ortiz I, et al. 2018 Cryopreservation of donkey sperm using non-permeable cryoprotectants. Anim Reprod Sci 189 103-109.	Equus asinus	Mixed materials	Tube	Semi-Elastic	Not provided	Not provided	Not provided	Asymmetrical, integrated in liner	Not provided	Not provided	Not provided	Not provided	Missouri model AV
Diaz-Jimenez M, Dorado J, Pereira B, et al. 2018 Vitrification in straws conserves motility features better than spheres in donkey sperm. Reprod Dom Anim 53 56-58.	Equus asinus	Mixed materials	Tube	Semi-Elastic	Not provided	Not provided	Not provided	Asymmetrical, integrated in liner	Not provided	Not provided	Not provided	Not provided	Missouri model AV
Diaz-Jimenez M, Pereira B, Ortiz I, et al. 2017 Effect of different extenders for donkey sperm vitrification in straws. Reprod Dom Sci 52 55-57.	Equus asinus	Mixed materials	Tube	Semi-Elastic	Air bladder, Warmed bladder	Not provided	Not provided	Asymmetrical, integrated in liner	Not provided	Not provided	Not provided	Not provided	Missouri model AV, Minitübe, Tiefenbach, Germany
Díaz-Rojas E, Dalia C-M, Viridiana C-V, et al. 2023 Efecto de la estacionalidad sobre la calidad seminal de sementales Cuarto de Milla. Abanico Vet 13 e2022-e2048.	Equus caballus	Mixed materials	Tube	Semi-Elastic	Warmed bladder	Not provided	Not provided	Not provided	Not provided	Not provided	Not provided	Not provided	CSU Model AV (22"), Animal Reproduction Systems, Inc.
Ding Q, Ding X, Xia S, et al. 2022 Bta-miR-6531 regulates calcium influx in bovine leydig cells and is associated with sperm motility. Genes 13 1788.	Bos taurus	Not provided	Tube	Semi-Elastic	Warmed bladder	Not provided	Not provided	Not provided	Not provided	Not provided	Not provided	Not provided	Bovine model AV
Di Palma T, Cecchini S, Macchia G, et al. 2020 Kinematic, bioenergetic and oxidative evaluations of donkey sperm preserved at +4°C. Zygote 28 300-307.	Equus asinus	Mixed materials	Tube	Semi-Elastic	Not provided	Not provided	Not provided	Asymmetrical, integrated in liner	Not provided	Not provided	Not provided	Not provided	Missouri model AV
Dirscherl FKM 2011 Effects of semen collection practices on the bacterial load of stallion semen. Doctoral Dissertation, University of Veterinary Medicine Hannover.	Equus caballus	Mixed materials	Tube	Semi-Elastic	Gel filter, Warmed bladder	Not provided	Not provided	Not provided	Not provided	Not provided	Not provided	Not provided	Hanover model AV
Doane TH 1953 Semen quality and libido of rams of different mutton breeds in the summer months. Master’s Thesis, Kansas State College of Agriculture and Applied Science.	Ovis aries	Mixed materials	Tube	Semi-Elastic	Warmed bladder	Rubber	Rubber	Symmetrical, cone shape	Not provided	Not provided	Not provided	K-Y Jelly	Not provided
Dokundovskii E 1934 Four years of artificial insemination of cows at the veterinary station at sapozok. Skotovodstvo 1 44-45.	Bos taurus	Mixed materials	Tube	Semi-Elastic	Warmed bladder	Not provided	Not provided	Not provided	Not provided	Not provided	Not provided	Not provided	Not provided
Domínguez E, Moreno-Irusta A, Castex HR, et al. 2018 Sperm sexing mediated by magnetic nanoparticles in donkeys, a preliminary in vitro study. J Equine Vet Sci 65 123-127.	Equus asinus	Mixed materials	Tube	Semi-Elastic	Not provided	Not provided	Not provided	Asymmetrical, integrated in liner	Not provided	Not provided	Not provided	Not provided	Missouri model AV
Dooley MP, Pineda MH, Hopper JG, et al. 1986 Effect of method of collection on seminal characteristics of the domestic cat. Am J Vet Res 47 286-292.	Felis catus	Mixed materials	Tube	Rigid	None	None	None	None	None	None	Not provided	Not provided	None
Dooley MP, Pineda MH, Hopper JG, et al. 1991 Retrograde flow of spermatozoa into the urinary bladder of cats during electroejaculation, collection of semen with an artificial vagina, and mating. Am J Vet Res 52 687-691.	Felis catus	Mixed materials	Tube	Rigid	None	None	None	None	None	None	Not provided	Not provided	None
Dordas-Perpinyà M, Sergeant N, Yánez-Ortiz I, et al. 2024 ProAKAP4 as a motility long-lasting marker in Catalan donkey spermatozoa. Anim Reprod Sci 262 107427.	Equus caballus	Mixed materials	Tube	Semi-Elastic	Gel filter	Not provided	Not provided	Not provided	Not provided	Not provided	Not provided	Not provided	Hannover model AV, Minitüb GmbH, Tiefen-bach, Germany
Dordas-Perpinyà M, Yanez-Ortiz I, Sergeant N, et al. 2022 ProAKAP4 concentration is related to sperm motility and motile sperm subpopulations in frozen–thawed horse semen. Animals 12 3417.	Equus caballus	Mixed materials	Tube	Semi-Elastic	Not provided	Not provided	Not provided	Not provided	Not provided	Not provided	Not provided	Not provided	Hannover model AV, Minitüb GmbH, Tiefen-bach, Germany
Dorji D, Tamang NB & Rai DB 2023 Yak frozen semen production and cryopreservation in Bhutan: A technological breakthrough. BJAS 7, 1-9.	Bos grunniens	Rubber	Tube	Semi-Elastic	Warmed bladder	Not provided	Rubber	Not provided	39-42ºC	Not provided	Not provided	Not provided	Bovine model AV
Douet C, Parodi O, Martino NA et al. 2017 Exposure to follicular fluid during oocyte maturation and oviductal fluid during post-maturation does not improve in vitro embryo production in the horse. Zygote 25 612-630.	Equus caballus	Mixed materials	Tube	Semi-Elastic	Gel filter	Not provided	Not provided	Not provided	Not provided	Not provided	Not provided	Not provided	Missouri model AV
Dougherty RW & Ewalt HP 1941 Semen studies in the bull. Am J Vet Res 2 419-426.	Bos taurus	Mixed materials	Tube	Semi-Elastic	Warmed bladder	Not provided	Not provided	Not provided	Not provided	Not provided	Not provided	Not provided	Not provided
Dowsett KF & Knott LM 1996 The influence of age and breed on stallion semen. Theriogenology 46 397-412.	Equus caballus	Mixed materials	Tube	Semi-Elastic	Gel filter, Warmed bladder	Not provided	Not provided	Symmetrical, cone shape	42-46ºC	Not provided	Not provided	Petroleum jelly	Nishikawa model AV
Dowsett KF & Pattie WA 1980 Collection of semen from stallions at stud. Aust Vet J 56 373-378.	Equus caballus	Mixed materials	Tube	Semi-Elastic	Gel filter, Warmed bladder	Not provided	Not provided	Symmetrical, cone shape	42-46ºC	Not provided	Not provided	Petroleum jelly	Nishikawa model AV
Dubiel A 1974 Collection of semen from auction boars. Med Weter 30 626-628.	Sus scrofa domesticus	Mixed materials	Tube	Semi-Elastic	Warmed bladder	Not provided	Not provided	Not provided	Not provided	Not provided	Not provided	Not provided	Modified bovine model AV
Dutt RH & Barnhart CE 1959 Effect of plane of nutrition upon reproductive performance of boars. J Anim Sci 18 3-13.	Sus scrofa domesticus	Mixed materials	Tube	Semi-Elastic	Warmed bladder	Not provided	Not provided	Not provided	Not provided	Not provided	Not provided	Not provided	Not provided
Eghbali M, Alavi-Shoushtari SM, Asri-Rezaei S, et al. 2010 Calcium, magnesium and total antioxidant capacity (TAC) in seminal plasma of water buffalo (Bubalus Bubalis) Bulls and their relationships with semen characteristics. Vet Res Forum 1 12-20.	Bubalus Bubalis	Not provided	Tube	Semi-Elastic	Warmed bladder	Not provided	Not provided	Not provided	Not provided	Not provided	Not provided	Not provided	Bovine model AV
Eghbali M, Alavi-Shoushtari SM, Asri-Rezaei S, et al. 2010 Effects of the seminal plasma iron and lead content on semen quality of water buffalo (Bubalus bubalis) bulls. Vet Res Forum 1 142-148.	Bubalus Bubalis	Not provided	Tube	Semi-Elastic	Warmed bladder	Not provided	Not provided	Not provided	Not provided	Not provided	Not provided	Not provided	Bovine model AV
Eghbali M, Alavi-Shoushtari SM & Rezaii SA 2008 Effects of copper and superoxide dismutase content of seminal plasma on buffalo semen characteristics. Pakistan J Biol Sci 11 1964-1968.	Bubalus bubalis	Not provided	Tube	Semi-Elastic	Warmed bladder	Not provided	Not provided	Not provided	Not provided	Not provided	Not provided	Not provided	Bovine model AV
Egyptien S, Deleuze S, Ledeck J, et al. 2023 Sperm quality assessment in stallions: How to choose relevant assays to answer clinical questions. Animals 13 3123.	Equus caballus	Not provided	Tube	Semi-Elastic	Warmed bladder	Not provided	Not provided	Asymmetrical, integrated in liner	40-42ºC	Not provided	Not provided	Not provided	Colorado model AV, INRA model AVs, Missouri model AV
El-Badry DA, Mohamed RH, El-Metwally HA, et al. 2017 The effect of some cryoprotectants on dromedary camel frozen-thawed semen. Reprod Dom Anim 52 522-525.	Camelus dromedarius	Mixed materials	Tube	Semi-Elastic	Warmed bladder	Plastic	Rubber	Symmetrical, tube shape	40ºC	Not provided	2-9 mins	Petroleum jelly	Bovine model AV, IMV, France
El-Bahrawy KA 2010 Cryopreservation of dromedary camel semen supplemented with α-amylase enzyme. J Camel Pract Res 17 211-216.	Camelus dromedarius	Mixed materials	Tube	Semi-Elastic	Warmed bladder	Plastic	Not provided	Not provided	Not provided	Not provided	Not provided	Not provided	Not provided
El-Bahrawy KA 2017 Influence of enzymatic and mechanical liquefaction of seminal plasma on freezability of dromedary camel semen. World Vet J 7 108-116.	Camelus dromedarius	Rubber	Tube	Semi-Elastic	Warmed bladder	Not provided	Not provided	Not provided	Not provided	Not provided	Not provided	Not provided	Not provided
El-Gindy YM 2022 Improvement in quality and storage ability of rabbit semen by using black or thyme seed as dietary supplementation. J Anim Physiol Anim Nutr 106 642-654.	Oryctolagus cuniculus domesticus	Not provided	Not provided	Not provided	Warmed bladder	Rubber	Not provided	Not provided	41-43ºC	Not provided	Not provided	Vaseline	Rabbit model AV, All Vet. Supply Inc.
El-Hassanein, El-Bahrawy EE, Fathel-Bab KA, et al. 2004 Sexual behavior and some semen characteristics of desert camels in rut. J Egypt Vet Med Assoc 64 305-321.	Camelus dromedarius	Mixed materials	Tube	Semi-Elastic	Adjusted length/width, Air bladder, Imitation cervix, Warmed bladder	Not provided	Not provided	Not provided	Not provided	Not provided	Not provided	Not provided	Not provided
Eljcaninov VV 1960 The reflex mechanism of ejaculation (Are there special" cold" and" warm" receptors?). Bjull Nauc-teh Inform Kirgiz Nauc-issled Inst Zivotn Vet 5 42-44.	Oryctolagus cuniculus domesticus	Not provided	Not provided	Not provided	Warmed bladder	Not provided	Not provided	Not provided	Not provided	Not provided	Not provided	Not provided	Not provided
Elkhawagah AR, Martino NA, Ricci A, et al. 2020 Effect of relaxin on cryopreserved beef bull semen characteristics. Cryobiology 95 51-59.	Bos taurus	Not provided	Tube	Semi-Elastic	Warmed bladder	Not provided	Not provided	Not provided	Not provided	Not provided	Not provided	Not provided	Bovine model AV
Elkhawagah AR, Ricci A, Bertero A, et al. 2024 Supplementation with MitoTEMPO before cryopreservation improves sperm quality and fertility potential of Piedmontese beef bull semen. Front Vet Sci 11 1376057.	Bos taurus	Not provided	Tube	Semi-Elastic	Warmed bladder	Not provided	Not provided	Not provided	45ºC	Not provided	Not provided	Not provided	Bovine model AV
Ellerbrock R 2019 Evaluation of the pharmacokinetics, pharmacodynamics, and safety of enrofloxacin administration to pregnant mares. Doctoral Dissertation, University of Illinois at Urbana-Champaign.	Equus caballus	Mixed materials	Tube	Semi-Elastic	Gel filter, Warmed bladder	Not provided	Not provided	Asymmetrical, integrated in liner	Not provided	Not provided	Not provided	Priority Care1 First Inc lubricant., Elgin, IL, USA	Missouri model AV, Nasco, Fort Atkinson, WI, USA
Ellerbrock R, Canisso I, Feijo L, et al. 2016 Diagnosis and effects of urine contamination in cooled-extended stallion semen. Theriogenology 85 1219-1224.	Equus caballus	Mixed materials	Tube	Semi-Elastic	Gel filter, Warmed bladder	Not provided	Not provided	Asymmetrical, integrated in liner	Not provided	Not provided	Not provided	Priority Care1 First Inc lubricant., Elgin, IL, USA	Missouri model AV, Nasco, Fort Atkinson, WI, USA
Ellerbrock RE, Honorato J, Curcio BR, et al. 2018 Effect of urine contamination on stallion semen freezing ability. Theriogenology 117 1-6.	Equus caballus	Mixed materials	Tube	Semi-Elastic	Gel filter, Warmed bladder	Not provided	Not provided	Asymmetrical, integrated in liner	Not provided	Not provided	Not provided	Priority Care1 First Inc lubricant., Elgin, IL, USA	Missouri model AV, Nasco, Fort Atkinson, WI, USA
Ellery JC 1971 A modified equine artificial vagina for the collection of gel-free semen. J Am Vet Med Assoc 158 765-766.	Equus caballus	Mixed materials	Tube	Elastic	Gel filter, Warmed bladder	Rubber	Plastic, Rubber	Asymmetrical, integrated in liner	Not provided	Not provided	Not provided	Not provided	Modified Missouri model AV, Nasco, Fort Atkinson, WI, USA
Ellery JC, Graham EF & Zemjanis R 1971 Artificial insemination of pony mares with semen frozen and stored in liquid nitrogen. Am J Vet Res 32 1693-1698.	Equus caballus	Mixed materials	Tube	Semi-Elastic	Adjusted length/width, Warmed bladder	Plastic	None	None	Not provided	Not provided	Not provided	Lubritine, Abbott Laboratories, North Chicago, IL, USA	Modified equine model AV
El-Maaty AMA, El Sisy GA, Shaker MH, et al. 2014 Age–related rump fat, fat percent, body fat mass, leptin, androgens and semen parameters of Arab stallions. Asian Pacific J Reprod 3 184-191.	Equus caballus	Mixed materials	Tube	Semi-Elastic	Gel filter, Warmed bladder	Not provided	Not provided	Not provided	Not provided	Not provided	Not provided	Not provided	Colorado model AV, Lane Manufacturing Co., Denver, CO, USA
Ewuola EO, Lawanson AA & Adeyemi AA 2014 An improvised artificial vagina for rabbit semen collection and the characteristics of the extended rabbit semen as panacea for artificial insemination. Trop Anim Prod Invest 17 19-24.	Oryctolagus cuniculus domesticus	Mixed materials	Tube	Rigid	None	Latex	None	None	34-38ºC	None	Not provided	Not provided	None
Fatnassi M, Padalino B, Monaco D, et al. 2021 Effects of two different management systems on hormonal, behavioral, and semen quality in male dromedary camels. Trop Anim Health Prod 53 275.	Camelus dromedarius	Not provided	Tube	Semi-Elastic	Warmed bladder	Not provided	Not provided	Not provided	Not provided	Not provided	Not provided	Not provided	Bovine model AV
Fayrer-Hosken RA, Reynolds DC & Brackett BG 1987 An efficient rabbit artificial vagina and its use in assessing sperm fertilizing ability in vitro. Lab Anim Sci 37 359-361.	Oryctolagus cuniculus domesticus	Mixed materials	Tube	Semi-Elastic	Warmed bladder	Not provided	Not provided	Not provided	Not provided	Not provided	Not provided	Not provided	Not provided
Fayyaz MH, Andrabi SMH, Haider MS, et al. 2022 Kisspeptin-10 in cryodiluent improves the post-thaw quality of Nili-Ravi buffalo (Bubalus bubalis) bull spermatozoa. Andrologia 52 e14564.	Bubalus bubalis	Mixed materials (Neoprene, rubber)	Tube	Semi-Elastic	Warmed bladder	Not provided	Not provided	Not provided	42ºC	Not provided	Not provided	Not provided	Bovine model AV, IMV, France
Fedorov AV 1984 The effect of different types of artificial vagina on semen production of boars. Sbornik Nauchnykh Trudov Vsesoyuznoe Nauchno-Proizvodstvennoe Ob"edinenie po Plemennomu Delu v Zhivotnovodstve 78-81.	Sus scrofa domesticus	Mixed materials	Tube	Semi-Elastic	Adjusted length/width	Not provided	Not provided	Not provided	Not provided	Not provided	Not provided	Not provided	Not provided
Fedorov AV 1985 Collection of boar semen using a shortened artificial vagina. Zhivotnovodstvo 8 29.	Sus scrofa domesticus	Not provided	Not provided	Not provided	Adjusted length/width	Not provided	Not provided	Not provided	Not provided	Not provided	Not provided	Not provided	Not provided
Ferré LB, Malik G, Aller JF, et al. 2015 Llama (Lama glama) semen collection via thermo-electric artificial vagina: Effect of seasonality and collection interval on ejaculate characteristics. Small Rumin Res 133 140-147.	Lama glama	Metal	Tube	Semi-Elastic	Other (external heating device), Warmed bladder	Plastic	None	None	37-38ºC	Not provided	Not provided	Not provided	Not provided
Ferrer MS, Lyle SK, Eilts BE, et al. 2012 Factors affecting sperm recovery rates and survival after centrifugation of equine semen. Theriogenology 78 1814-1823.	Equus caballus	Mixed materials	Tube	Semi-Elastic	Gel filter, Warmed bladder	Not provided	Not provided	Not provided	45-48ºC	Not provided	Not provided	Sterile nonspermicidal lubricant, Priority Care; First Priority, Inc., Elgin, IL, USA	Colorado model AV, Missouri model AV
Flick DL & Merilan CP 1988 Toxicity of artificial vagina liners for bovine spermatozoa. Theriogenology 29 1207-1213.	Bos taurus	Mixed materials	Tube	Semi-Elastic	Adjusted AV length/width, Warmed bladder	Plastic, Rubber	Plastic, Rubber	Not provided	Not provided	Not provided	Not provided	Not provided	Not provided
Foster ML, Varner DD, Hinrichs K, et al. 2011 Agreement between measures of total motility and membrane integrity in stallion sperm. Theriogenology 75 1499-1505.	Equus caballus	Mixed materials	Tube	Semi-Elastic	Gel filter, Warmed bladder	Not provided	Not provided	Not provided	Not provided	Not provided	Not provided	Sterile non-spermicidal lubricant, Priority Care, First Priority, Inc., Elgin, IL, USA	Missouri model AV, Nasco, Fort Atkinson, WI, USA
Frank AH & Phillips RW 1942 Artificial insemination and disease control. Yearb Agric 572 175-179.	Bos taurus	Mixed materials	Tube	Semi-Elastic	Warmed bladder	Not provided	Not provided	Not provided	Not provided	Not provided	Not provided	Not provided	Not provided
Frayer-Hosken RA, Reynolds DC & Brackett BG 1987 An efficient rabbit artificial vagina and its use in assessing sperm fertilizing ability in vitro. Lab Anim Sci 37 359-361.	Oryctolagus cuniculus domesticus	Mixed materials	Tube	Semi-Elastic	Warmed bladder	Not provided	Not provided	Not provided	Not provided	Not provided	Not provided	Not provided	Not provided
Frink AR, Podico G & Canisso IF 2023 Diagnosis and management of spermiostasis in a Shetland stallion. Equine Vet Educ 35 e491-e498.	Equus caballus	Mixed materials	Tube	Semi-Elastic	Adjusted length/width, Gel filter, Warmed bladder	Not provided	Not provided	Not provided	Not provided	Not provided	Not provided	Not provided	Modified Missouri model AV, Nasco, Fort Atkinson, WI, USA
Frye FL, Hoeft DJ, Cucuel J-PE, et al. 1970 Canine artificial vagina. J Am Vet Med Assoc 156 1578-1579.	Canis lupus familiaris	Mixed materials	Tube	Semi-Elastic	Warmed bladder	Latex, Plastic	Latex	Symmetrical, cone shape	44ºC	Not provided	Not provided	Water-soluble lubricating jelly	None
Fuchs F 1935 Artificial insemination in cattle. Dtsch Tierarztl Wochenschr 43 280-281.	Bos taurus	Mixed materials	Tube	Semi-Elastic	Warmed bladder	Not provided	Not provided	Not provided	Not provided	Not provided	Not provided	Not provided	Not provided
Fumuso EA, Aguilar J, Giguère S, et al. 2007 Immune parameters in mares resistant and susceptible to persistent post-breeding endometritis: Effects of immunomodulation. Vet Immunol Immunopathol 118 30i39.	Equus caballus	Mixed materials	Tube	Semi-Elastic	Not provided	Not provided	Not provided	Not provided	Not provided	Not provided	Not provided	Not provided	Missouri model AV
Fumuso E, Giguère S, Wade J, et al. 2003 Endometrial IL-1β, IL-6 and TNF-α, mRNA expression in mares resistant or susceptible to post-breeding endometritis: Effects of estrous cycle, artificial insemination and immunomodulation. Vet Immunol Immunopathol 96 31-41.	Equus caballus	Mixed materials	Tube	Semi-Elastic	Not provided	Not provided	Not provided	Not provided	Not provided	Not provided	Not provided	Not provided	Missouri model AV
Fussell EN, Franklin LF, & Frantz RC 1973 Collection of chimpanzee semen with an artificial vagina. Lab Anim Sci 23 252-255.	Pan troglodytes	Mixed materials	Tube	Semi-Elastic	Warmed bladder	Not provided	Not provided	Not provided	Not provided	Not provided	Not provided	Not provided	Not provided
Gacem S 2020 Computerised analysis of semen in equids. Doctoral Dissertation, Universitat Autònoma de Barcelona.	Equus asinus/ Equus caballus	Mixed materials	Tube	Semi-Elastic	Not provided	Not provided	Not provided	Not provided	Not provided	Not provided	Not provided	Not provided	Hannover model AV, Minitüb GmbH, Tiefenbach, Germany
Gacem S, Bompart D, Valverde A, et al. 2020 Optimal frame rate when there were stallion sperm motility evaluations and determinations for kinematic variables using CASA-Mot analysis in different counting chambers. Anim Reprod Sci 223 106643.	Equus caballus	Mixed materials	Tube	Semi-Elastic	Gel filter	Not provided	Not provided	Not provided	Not provided	Not provided	Not provided	Not provided	Hannover model AV, Minitüb GmbH, Tiefenbach, Germany
Gacem S, Catalán J, Yánezz-Ortiz I, et al. 2021 New sperm morphology analysis in equids: Trumorph® vs eosin-nigrosin stain. Vet Sci 8 79.	Equus asinus/ Equus caballus	Mixed materials	Tube	Semi-Elastic	Gel filter	Not provided	Not provided	Not provided	Not provided	Not provided	Not provided	Not provided	Hannover model AV, Minitüb GmbH, Tiefenbach, Germany
Gacem S, Papas M, Catalan J, et al. 2020 Examination of jackass (Equus asinus) accessory sex glands by B-mode ultrasound and of testicular artery blood flow by colour pulsed-wave Doppler ultrasound: Correlations with semen production. Reprod Dom Anim 55 181-188.	Equus asinus	Mixed materials	Tube	Semi-Elastic	Gel filter	Not provided	Not provided	Not provided	Not provided	Not provided	Not provided	Not provided	Hannover model AV, Minitüb GmbH
Gacem S, Valverde A, Catalán J, et al. 2021 A new approach of sperm motility subpopulation structure in donkey and horse. Front Vet Sci 8 651477.	Equus asinus/ Equus caballus	Mixed materials	Tube	Semi-Elastic	Gel filter, Warmed bladder	Not provided	Not provided	Not provided	Not provided	Not provided	Not provided	Not provided	Hannover model AV, Minitüb GmbH, Tiefenbach, Germany
Garnica J, Achata R & Bravo PW 1993 Physical and biochemical characteristics of alpaca semen. Anim Reprod Sci 32 85-90.	Lama pacos	Not provided	Not provided	Not provided	Imitation cervix, Warmed bladder	Not provided	Not provided	Not provided	45ºC	Not provided	Not provided	Not provided	Not provided
Gendreau LA 1940 Artificial insemination of cattle. Can J Comp Med 4 230-233.	Bos taurus	Mixed materials	Tube	Semi-Elastic	Warmed bladder	Not provided	Not provided	Not provided	Not provided	Not provided	Not provided	Not provided	Not provided
Genetti MA 2013 Resazurin reduction assay to evaluate the quality of thawed cryopreserved stallion spermatozoa motility. Master’s Thesis, Sul Ross State University.	Equus caballus	Mixed materials	Tube	Semi-Elastic	Warmed bladder	Not provided	Not provided	Not provided	Not provided	Not provided	Not provided	Not provided	Missouri model AV, Breeders Choice, Rochester, MI, USA
Gerzilov V 2000 A method for obtaining of semen from the species Muscovy duck (Cairina moschata). Zhivotnovdni Nauki 37 56-63.	Cairina moschata	Mixed materials	Tube	Rigid	None	None	None	None	None	None	Not provided	Not provided	None
Gerzilov V, Kazachka D, Jeleva S, et al. 2011 Effect of cryoprotectants on the mobility and the morphological integrity of muscovy spermatozoa. Zeszyty Naukowe Uniwersytetu Przyrodniczego we Wroclawiu 580 157-165.	Cairina moschata	Mixed materials	Tube	Rigid	None	None	None	None	None	None	Not provided	Not provided	None
Ghadimi V, Zhandi M, Towhidi A, et al. 2014 Positive effect of manganese (III) meso-tetrakis (4-benzoic acid) porphyrin on stallion spermatozoa during storage in cool condition. J Equine Vet Sci 34 1329-1332.	Equus caballus	Mixed materials	Tube	Semi-Elastic	Not provided	Not provided	Not provided	Not provided	Not provided	Not provided	Not provided	Not provided	Missouri model AV
Ghaoui RE-H, Thomson PC, Evans G, et al. 2004 Characterization and localization of membrane vesicles in ejaculate fractions from the ram, boar and stallion. Reprod Dom Anim 39 173-180.	Equus caballus	Mixed materials	Tube	Semi-Elastic	Not provided	Not provided	Not provided	Not provided	Not provided	Not provided	Not provided	Not provided	Missouri model AV, Total Reproduction
Ghoneim IM, Waheed MM, Al-hofofi AN, et al. 2014 Evaluation of the microbial quality of fresh ejaculates of camel (Camelus dromedarius) semen. Anim Reprod Sci 149 218-223.	Camelus dromedarius	Mixed materials	Tube	Semi-Elastic	Adjusted length/width, Air bladder, Warmed bladder	Neoprene	Not provided	Not provided	38-40ºC	Not provided	5-20 mins	K-Y Jelly	Modified bovine model AV
Giaretta E 2015 Effect of antioxidant supplementation on pig and horse gamete storage. Doctoral Dissertation, Università di Bologna.	Equus caballus	Mixed materials	Tube	Semi-Elastic	Gel filter, Warmed bladder	Not provided	Not provided	Not provided	Not provided	Not provided	Not provided	Not provided	Missouri model AV, Nasco, Fort Atkinson, WI, USA
Giaretta E, Bucci D, Mati G, et al. 2014 Is resveratrol effective in protecting stallion cooled semen? J Equine Vet Sci 34 1307-1312.	Equus caballus	Mixed materials	Tube	Semi-Elastic	Gel filter, Warmed bladder	Not provided	Not provided	Not provided	Not provided	Not provided	Not provided	Not provided	Missouri model AV, Nasco, Fort Atkinson, WI, USA
Giaretta E, Munerato M, Yeste M, et al. 2017 Implementing an open-access CASA software for the assessment of stallion sperm motility: Relationship with other sperm quality parameters. Anim Reprod Sci 176 11-19.	Equus caballus	Mixed materials	Tube	Semi-Elastic	Gel filter, Warmed bladder	Not provided	Not provided	Not provided	Not provided	Not provided	Not provided	Not provided	Missouri model AV, Nasco, Fort Atkinson, WI, USA
Gibb Z, Aitken RJ, Sheridan AR, et al. 2024 The effects of oxidative stress and intracellular calcium on mitochondrial permeability transition pore formation in equine spermatozoa. FASEB Bioadv 6 143-158.	Equus caballus	Mixed materials	Tube	Semi-Elastic	Adjusted length/width, Gel filter	Not provided	Not provided	Asymmetrical, integrated in liner	Not provided	Not provided	Not provided	Not provided	Modified Missouri model AV, Minitube Australia, Ballarat, VIC, Australia
Gibb Z, Butler TJ, Morris LHA 2013 Quercetin improves the postthaw characteristics of cryopreserved sex-sorted and nonsorted stallion sperm. Theriogenology 79 1001-1009.	Equus caballus	Mixed materials	Tube	Semi-Elastic	Adjusted length/width, Air bladder, Warmed bladder	Not provided	Not provided	Asymmetrical, integrated in liner	Not provided	Not provided	Not provided	Not provided	Modified Missouri model AV, Minitube Australia, Ballarat, VIC, Australia; modified Hannover model AV, Minitube Australia, Ballarat, VIC, Australia
Gibb Z, Lambourne SR & Aitken RJ 2014 The paradoxical relationship between stallion fertility and oxidative stress. Biol Reprod 91 77.	Equus caballus	Mixed materials	Tube	Semi-Elastic	Adjusted length/width, Gel filter	Not provided	Not provided	Asymmetrical, integrated in liner	Not provided	Not provided	Not provided	Not provided	Modified Missouri model AV, Minitube Australia, Ballarat, VIC, Australia; modified Hannover model AV, Minitube Australia, Ballarat, VIC, Australia
Gibb Z, Lambourne SR, Curry BJ, et al. 2016 Aldehyde dehydrogenase plays a pivotal role in the maintenance of stallion sperm motility. Biol Reprod 94 133.	Equus caballus	Mixed materials	Tube	Semi-Elastic	Adjusted length/width, Air bladder, Gel filter, Warmed bladder	Not provided	Not provided	Asymmetrical, integrated in liner	Not provided	Not provided	Not provided	Not provided	Modified Missouri model AV, Minitube Australia, Ballarat, Victoria, Australia
Gibb Z, Morris LHA, Maxwell WMC, et al. 2013 Dimethyl formamide improves the postthaw characteristics of sex-sorted and nonsorted stallion sperm. Theriogenology 79 1027-1033.	Equus caballus	Mixed materials	Tube	Semi-Elastic	Air bladder, Warmed bladder	Not provided	Not provided	Asymmetrical, integrated in liner	Not provided	Not provided	Not provided	Not provided	Missouri model AV, Minitube Australia, Ballarat, Victoria, Australia; Hannover model AV, Minitube Australia, Ballarat, Victoria, Australia
Giuliano S, Director A, Gambarotta M, et al. 2008 Collection method, season and individual variation on seminal characteristics in the llama (Lama glama). Anim Reprod Sci 104 359-369.	Lama glama	Mixed materials	Tube	Semi-Elastic	Adjusted length/width, Other (external heating device)	Plastic	Plastic	Elastic/no permanent shape	Not provided	Not provided	15-20 mins	Not provided	Not provided
Giźejewski Z 2000 Improving the artificial vagina for the separation of fractions in the ejaculate of red deer. Anim Sci Pap Rep 18 145-151.	Cervus elaphus	Not provided	Not provided	Not provided	Adjusted length/width	Not provided	Rubber	Symmetrical, cone shape	Not provided	Not provided	Not provided	Not provided	Not provided
Gloria A, Contri A, De Amicis I, et al. 2011 Differences between epididymal and ejaculated sperm characteristics in donkey. Anim Reprod Sci 128 117-122.	Equus caballus	Mixed materials	Tube	Semi-Elastic	Not provided	Not provided	Not provided	Not provided	Not provided	Not provided	Not provided	Not provided	Missouri model AV
Glover TD 1955 The semen of the pig. Vet Rec 67 36-40.	Sus scrofra domesticus	Mixed materials	Tube	Semi-Elastic	Warmed bladder	Not provided	Not provided	Not provided	Not provided	Not provided	Not provided	Not provided	Not provided
Gonzaga AC 1937 Artificial vagina for the collection of semen of the stallion. Philip J Anim Indust 4 515-519.	Equus caballus	Mixed materials	Tube	Semi-Elastic	Warmed bladder	Not provided	Not provided	Not provided	Not provided	Not provided	Not provided	Not provided	Cambridge model AV
Goolsby HA, Elanton JR & Prien SD 2004 Preliminary comparisons of a unique freezing technology to traditional cryopreservation methodology of equine spermatozoa. J Equine Vet Sci 24 314-318.	Equus caballus	Mixed materials	Tube	Semi-Elastic	Not provided	Not provided	Not provided	Not provided	Not provided	Not provided	Not provided	Not provided	Missouri model AV
Goshme S, Banerjee S, Rekik M, et al. 2020 Evaluation and characterization of semen quality in rams of Menz, Dorper and Awassi crosses in different seasons in Ethiopia. Livestock Res Rural Dev 32.	Ovis aries	Rubber	Not provided	Not provided	Not provided	Rubber (smooth)	Not provided	Symmetrical, cone shape	Not provided	Not provided	Not provided	Not provided	Not provided
Gould KG, Martin DE & Warner H 1985 Improved method for artificial insemination in the great apes. Am J Primatol 8 61-67.	Pan troglodytes	Mixed materials	Tube	Semi-Elastic	Warmed bladder	Latex	Not provided	Not provided	Not provided	Not provided	Not provided	Not provided	None
Gould KG & Styperek RP 1989 Improved methods for freeze preservation of chimpanzee sperm. Am J Primatol 18 275-284.	Pan troglodytes	Mixed materials	Tube	Semi-Elastic	Warmed bladder	Latex	Not provided	Not provided	Not provided	Not provided	Not provided	Not provided	None
Griffin RA, Swegen A, Baker M, et al. 2020 Mass spectrometry reveals distinct proteomic profiles in high- and low-quality stallion spermatozoa. Reproduction 160 695-707.	Equus caballus	Mixed materials	Tube	Semi-Elastic	Adjusted length/width, Air bladder, Gel filter, Warmed bladder	Not provided	Not provided	Asymmetrical, integrated in liner	Not provided	Not provided	Not provided	Not provided	Modified missouri model AV, Minitube Australia, Ballarat, VIC, Australia; Modified Colorado model AV; Minitube Australia, Ballarat, VIC, Australia
Griffin RA, Swegen A, Baker MA, et al. 2022 Proteomic analysis of spermatozoa reveals caseins play a pivotal role in preventing short-term periods of subfertility in stallions. Biol Reprod 106 741-755.	Equus caballus	Mixed materials	Tube	Semi-Elastic	Adjusted length/width, Air bladder, Gel filter, Warmed bladder	Not provided	Not provided	Not provided	Not provided	Not provided	Not provided	Not provided	Not provided
Grove D 1963 An artificial vagina for collecting semen from the male rabbit. Deutsche Tierarztliche Wochenschrift 70 492-494.	Oryctolagus cuniculus domesticus	Mixed materials	Tube	Semi-Elastic	Warmed bladder	Not provided	Not provided	Not provided	Not provided	Not provided	Not provided	Not provided	Not provided
Grunder AA & Pawluczuk B 1991 Comparison of procedures for collecting semen from ganders and inseminating geese. Poult Sci 70 1975-1980.	Anser cygnoides	Mixed materials	Tube	Rigid	None	Not provided	None	None	Not provided	Not provided	Not provided	Not provided	None
Guimarães T, Lopes G, Pinto M, et al. 2015 Colloid centrifugation of fresh stallion semen before cryopreservation decreased microorganism load of frozen-thawed semen without affecting seminal kinetics. Theriogenology 83 186-191.	Equus caballus	Mixed materials	Tube	Semi-Elastic	Warmed bladder	Not provided	Not provided	Asymmetrical, integrated in liner	Not provided	Not provided	Not provided	Not provided	Missouri model AV; IMV Technologies, L'Aigle, France
Gunsalus IC, Salisbury GW & Willett EL 1941 The bacteriology of bull semen. J Dairy Sci 24 911-919.	Bos taurus	Mixed materials	Tube	Semi-Elastic	Warmed bladder	Rubber	Not provided	Not provided	Not provided	Not provided	Not provided	Sterilized petroleum	Not provided
Gusev LV 1959 An artificial vagina with an automatic electric heater, and apparatus for insemination of pigs. Svinovodstvo 13 27-30.	Sus scrofa domesticus	Mixed materials	Tube	Semi-Elastic	Other (external heating device)	Not provided	Not provided	Not provided	40ºC	Not provided	Not provided	Not provided	Not provided
Gutiérrez JEM 2017 Evaluación pre y post congelación del semen obtenido con vagina artificial y electroeyaculador en el ganado criollo. Master’s Thesis, Universidad de Cuenca.	Bos taurus	Mixed materials	Tube	Semi-Elastic	Warmed bladder	Rubber	Not provided	Not provided	47ºC	Not provided	Not provided	Not provided	Bovine model AV, IMV
Gutiérrez-Cepeda L, Fernández A, Crespo F, et al. 2011 Simple and economic colloidal centrifugation protocols may be incorporated into the clinical equine sperm processing procedure. Anim Reprod Sci 124 85-89.	Equus caballus	Mixed materials	Tube	Semi-Elastic	Warmed bladder	Not provided	Not provided	Not provided	45-50ºC	Not provided	Not provided	Sterile non-spermicidal gel, IMV technologies, ĹAigle, France	Missouri model AV, Nasco, Fort Atkinson, Wl, USA
Gvaryahu G, Robinzon B, Meltzer A, et al. 1984 An improved method for obtaining semen from muscovy drakes and some of its quantitative and qualitative characteristics. Poult Sci 63 548-553.	Cairina moschata	Glass	Tube	Rigid	None	None	Glass	Symmetrical, cone shape	None	None	Not provided	None	Not provided
Hadek R 1958 Intraperitoneal insemination of rabbit doe. Exp Biol Med 99 39-40.	Oryctolagus cuniculus domesticus	Mixed materials	Tube	Semi-Elastic	Warmed bladder	Not provided	Not provided	Not provided	Not provided	Not provided	Not provided	Not provided	Not provided
Hamilton JG 1940 Artificial insemination of dairy cattle. Can J Comp Med 4 323-328.	Bos taurus	Mixed materials	Tube	Semi-Elastic	Warmed bladder	Latex	Rubber	Symmetrical, cone shape	Not provided	Not provided	Not provided	Sterile, non-medicated lubricant	Not provided
Hamilton JG & Symington EL 1939 Cooperative artificial insemination of dairy cattle. Can J Comp Med 3 337-340.	Bos taurus	Mixed materials	Tube	Semi-Elastic	Warmed bladder	Latex	Rubber	Symmetrical, cone shape	Not provided	Not provided	Not provided	Sterile, non-medicated lubricant	Not provided
Harrop AE 1954 A new type of canine artificial vagina. Br Vet J 110 194-196.	Canis lupus familiaris	Rubber	Tube	Semi-Elastic	Air bladder, Other (external air pump), Warmed bladder	Latex	None	None	Not provided	Not provided	15-30 mins	Not provided	Modified bovine model AV
Harrop AE 1954 Artificial insemination of a bitch with preserved semen. Br Vet J 110 424-425.	Canis lupus familiaris	Rubber	Tube	Semi-Elastic	Air bladder, Warmed bladder	Latex	None	None	Not provided	Not provided	15-30 mins	Not provided	Modified bovine model AV
Hart GH, Mead SW & Regan WM 1946 Stimulating the sex drive of bovine males in artificial insemination. Endocrinology 39 221-223.	Bos taurus	Mixed materials	Tube	Semi-Elastic	Warmed bladder	Not provided	Not provided	Not provided	Not provided	Not provided	Not provided	Not provided	Not provided
Hatami M, Qasemi-Panahi B, Kia HD, et al. 2023 Egg yolk plasma enriched with β-carotene through the diet of laying hens and adding it to the extender improves the quality of frozen semen in Arabic stallions. Reprod Dom Anim 58 630-636.	Equus caballus	Mixed materials	Tube	Semi-Elastic	Warmed bladder	Not provided	Not provided	Not provided	46ºC	Not provided	Not provided	Not provided	Missouri model AV
Hatziolos B 1937 Untersuchungen über Konservierung von Bullensperma zum Zwecke der kunstlichen Besamung. Z Züchtg 38 199-254.	Bos taurus	Mixed materials	Tube	Semi-Elastic	Warmed bladder	Not provided	Not provided	Not provided	Not provided	Not provided	Not provided	Not provided	Not provided
Heidmiller MK 2011 Characterization of the equine spermadhesin HSP-7 found on stallion spermatozoa as it relates to stallion fertility and sperm capacitation. Master’s Thesis, California Polytechnic State University.	Equus caballus	Mixed materials	Tube	Semi-Elastic	Gel filter	Not provided	Not provided	Not provided	Not provided	Not provided	Not provided	Not provided	Missouri model AV
Heiskanen ML, Pirhonen A, Koskinen E, et al. 1987 Motility and ATP content of extended equine spermatozoa in different storage conditions. J Reprod Fertil 35 103-107.	Equus caballus	Mixed materials	Tube	Semi-Elastic	Not provided	Not provided	None	None	Not provided	Not provided	Not provided	Not provided	Not provided
Hemeida NA, Al-Eknah MM, Ismail ST, et al. 2001 A new technique for collection of semen from dromedary camels. Emir J Agric Sci 13 18-22.	Camelus dromedarius	Mixed materials	Tube	Semi-Elastic	Imitation cervix, Warmed bladder	Not provided	Not provided	Not provided	40-42ºC	Not provided	Not provided	Not provided	Modified bovine model AV
Henderson JA 1939 Artificial insemination under field conditions. Cornell Vet 29 135-143.	Bos taurus	Mixed materials	Tube	Semi-Elastic	Warmed bladder	Not provided	Not provided	Not provided	Not provided	Not provided	Not provided	Not provided	Danish model AV
Hendrikse J & Willems GBR 1951 Een verwarmingskast voor kunstvagina's. Tijdschr Diergeneeskd 76 707-710.	Bos taurus	Mixed materials	Tube	Semi-Elastic	Warmed bladder	Not provided	Not provided	Not provided	Not provided	Not provided	Not provided	Not provided	Not provided
Heninger NL 1999 The effects of oral altrenogest on two-year-old stallions in training. Master’s Thesis, Texas Tech University.	Equus caballus	Mixed materials	Tube	Semi-Elastic	Not provided	Not provided	Not provided	Not provided	Not provided	Not provided	Not provided	Not provided	Missouri model AV
Herman HA & Ragsdale AC 1946 Artificial insemination of dairy cows. University of Missouri College of Agriculture Agricultural Experiment Station Bulletin 494 2-32.	Bos taurus	Rubber	Tube	Semi-Elastic	Warmed bladder	Rubber	Rubber	Symmetrical, cone shape	40-43ºC	Not provided	Not provided	Vaseline; mineral oil; mixture of 3 grams gum tragacanth, 5 ml. glycerine, and 50 ml. distilled water	Not provided
Hernández MCDA 2019 Efecto de la infección experimental con huevos de Taenia pisiformis sobre parámetros conductuales, fisiológicos y productivos en conejos obesos. Doctoral Dissertation, Universidad Autónoma del Estado de Morelos.	Oryctolagus cuniculus domesticus	Not provided	Not provided	Not provided	Warmed bladder	Not provided	Not provided	Not provided	39ºC	Not provided	Not provided	Not provided	Not provided
Hernández-Avilés C, Gómez-Romero M, Buitrago-Horta R, et al. 2018 Evaluation of post-thaw sperm function and integrity parameters under different freezing regimens in Colombian Paso Fino stallions. J Equine Vet Sci 67 7-14.	Equus caballus	Mixed materials	Tube	Semi-Elastic	Gel filter, Warmed bladder	Not provided	Not provided	Asymmetrical, integrated in liner	Not provided	Not provided	Not provided	Not provided	Missouri model AV, Nasco, Fort Atkinson, WI, USA
Hernández-Avilés C, Love CC, Serafini R, et al. 2020 Inclusion of supplemental antibiotics (amikacin – penicillin) in a commercial extender for stallion semen: Effects on sperm quality, bacterial growth, and fertility following cooled storage. Theriogenology 158 209-217.	Equus caballus	Mixed materials	Tube	Semi-Elastic	Gel filter, Warmed bladder	Not provided	Not provided	Asymmetrical, integrated in liner	Not provided	Not provided	Not provided	Not provided	Missouri model AV, Nasco, Fort Atkinson, WI, USA
Hernández-Avilés C, Serafini R, Love CC, et al. 2018 The effects of antibiotic type and extender storage method on sperm quality and antibacterial effectiveness in fresh and cooled-stored stallion semen. Theriogenology 122 23-29.	Equus caballus	Mixed materials	Tube	Semi-Elastic	Gel filter, Warmed bladder	Not provided	Not provided	Asymmetrical, integrated in liner	Not provided	Not provided	Not provided	Not provided	Missouri model AV, Nasco, Fort Atkinson, WI, USA
Hernandez LJJP, Rodriguez RO & Gonzalez Padilla E 1976 Evaluation of four methods of collecting semen from Tabasco or Pelibuey rams. Tec Pecu Mex 30 45-51.	Ovis aries	Mixed materials	Tube	Semi-Elastic	Air bladder, Warmed bladder	Not provided	Not provided	Not provided	Not provided	Not provided	Not provided	Not provided	Cornell model AV
Hess EA, Ludwick TM & Teague HS 1960 Introduction In Artificial Insemination of Swine, EA Hess, TM Ludwick, HS Teague (eds.), pp 3-14. Ohio Agricultural Experiment Station.	Sus scrofa domesticus	Mixed materials	Tube	Semi-Elastic	Warmed bladder	Not provided	Not provided	Not provided	Not provided	Not provided	Not provided	Not provided	Not provided
Heywood R & Sortwell RJ 1971 Semen evaluation in the Beagle dog. J Small Anim Pract 12 343-346.	Canis lupus familiaris	Mixed materials	Tube	Semi-Elastic	Air bladder, Warmed bladder	Latex	None	None	Not provided	Not provided	15-30 mins	Not provided	Modified bovine model AV
Hidalgo M, Diaz-Jimenez M, Consuegra C, et al. 2020 Vitrification of donkey sperm: Is it better using permeable cryoprotectants? Animals 10 1462.	Equus caballus	Mixed materials	Tube	Semi-Elastic	Air bladder, Warmed bladder	Not provided	Not provided	Not provided	Not provided	Not provided	Not provided	Not provided	Missouri model AV, Minitüb, Tiefenbach, Germany
Hidalgo M, Ortiz I, Dorado J, et al. 2017 Stallion sperm selection prior to freezing using a modified colloid swim-up procedure without centrifugation. Anim Reprod Sci 185 83-88.	Equus caballus	Mixed materials	Tube	Semi-Elastic	Gel filter, Warmed bladder	Not provided	Not provided	Not provided	Not provided	Not provided	Not provided	Not provided	Missouri model AV
Hillman RB, Olar TT, Squires EL, et al. 1980 Temperature of the artificial vagina and its effect on seminal quality and behavioral characteristics of stallions. J Am Vet Med Assoc 177 720-722.	Equus caballus	Mixed materials	Tube	Semi-Elastic	Warmed bladder	Not provided	Not provided	Not provided	44-54ºC	Not provided	Not provided	Not provided	Not provided
Hindmarsh WL & Farkas R 1945 Artificial insemination of cows. Aust Vet J 21 95-99.	Bos taurus	Mixed materials	Tube	Semi-Elastic	Warmed bladder	Not provided	Not provided	Not provided	Not provided	Not provided	Not provided	Not provided	Not provided
Hinojosa AM, Bloeser JR, Thomson SRM, et al. 2001 The effect of a GnRH antagonist on endocrine and seminal parameters in stallions. Theriogenology 56 903-912.	Equus caballus	Mixed materials	Tube	Semi-Elastic	Not provided	Not provided	Not provided	Asymmetrical, integrated in liner	Not provided	Not provided	Not provided	Not provided	Missouri model AV
Hodson N 1964 Role of the hypogastric nerves in seminal emission in the rabbit. J Reprod Fertil 7 113-122.	Oryctolagus cuniculus domesticus	Mixed materials	Tube	Semi-Elastic	None	Not provided	Not provided	Not provided	Not provided	Not provided	Not provided	Not provided	Not provided
Hoelzer H 1947 Results of fertilisation by artificial insemination. Dtsch Tierarztl Wochenschr 54 293-295.	Bos taurus	Mixed materials	Tube	Semi-Elastic	Warmed bladder	Not provided	Not provided	Not provided	Not provided	Not provided	Not provided	Not provided	Not provided
Hofmann W 1938 On artificial insemination of cattle. Schweiz Arch Tierheilkd 80 1-13.	Bos taurus	Mixed materials	Tube	Semi-Elastic	Warmed bladder	Not provided	Not provided	Not provided	Not provided	Not provided	Not provided	Not provided	Not provided
Hong J-S, Yu W-J, Kim Y-S, et al. 2012 Development of a sperm preparation method for artificial insemination in rabbits. J Anim Vet Adv 11 712-718.	Oryctolagus cuniculus domesticus	Mixed materials	Tube	Semi-Elastic	Warmed bladder	Not provided	Not provided	Not provided	Not provided	Not provided	Not provided	Not provided	Not provided
Hossain ME, Khatun MM, Islam MM, et al. 2012 Semen characteristics of breeding bulls at the Central Cattle Breeding and Dairy Farm of Bangladesh. Bang J Anim Sci 41 1-5.	Bos taurus	Not provided	Tube	Semi-Elastic	Air bladder, Warmed bladder	Not provided	Not provided	Not provided	43-46ºC	Not provided	Not provided	Not provided	Not provided
Hossain F, Sorowar MG, Suma SA, et al. 2020 Variation of semen quality among three generations (F1, F2 and F3) of Holstein Friesian upgraded breeding bulls of Bangladesh. Res Agric Livest Fish 7 457-463.	Bos taurus	Not provided	Tube	Semi-Elastic	Warmed bladder	Not provided	Not provided	Not provided	42-45ºC	Not provided	Not provided	Not provided	Bovine model AV (#005417), IMV
Hossain F, Sorowar MG, Suma SA, et al. 2021 Breed and blood level wise seasonal effect on semen quality of breeding bulls maintained under subtropical environment. Int J Sci Eng Res 12 956-964.	Bos taurus	Multiple materials	Tube	Semi-Elastic	Warmed bladder	Not provided	Not provided	Not provided	42-45ºC	Not provided	Not provided	Not provided	Bovine model AV (#005417), IMV
Houssou H, Bouzebda-Afri F, Bouzebda Z, et al. 2021 Measurement of the reproductive efficiency of Arabian stallions intended for AI in Algeria. Indian J Anim Sci 91 525-530.	Equus caballus	Mixed materials	Tube	Semi-Elastic	Warmed bladder	Not provided	Not provided	Asymmetrical, integrated in liner	Not provided	Not provided	Not provided	Non spermicidal lubricant, Génia. Fr	Missouri model AV
Hudjakov IM 1936 Novaja apparatura dlja iskusstvennogo osemenenija svineï. Problemy Zhivotnovodstva 12 156-160.	Sus scrofa domesticus	Rubber	Tube	Semi-Elastic	Not provided	Rubber	Rubber	Not provided	Not provided	Not provided	Not provided	Not provided	Not provided
Huhn J 1952 Collection and evaluation of rabbit semen. Berl Münch Tierärztl Wochenschr 65 243-247.	Oryctolagus cuniculus domesticus	Mixed materials	Tube	Semi-Elastic	Warmed bladder	Not provided	Not provided	Not provided	Not provided	Not provided	Not provided	Not provided	Not provided
Hussain S, Alex R, Alyethodi RR, et al. 2021 Development of a RAPD marker-based classification criterion for quality semen production in Holstein crossbred bulls. Reprod Dom Anim 56 736-743.	Bos taurus	Not provided	Tube	Semi-Elastic	Warmed bladder	Not provided	Not provided	Not provided	Not provided	Not provided	Not provided	Not provided	Bovine model AV
Ineichen B 1948 Methods of examination of bull semen. Schweiz Arch Tierheilkd 90 57-74.	Bos taurus	Mixed materials	Tube	Semi-Elastic	Warmed bladder	Not provided	Not provided	Not provided	Not provided	Not provided	Not provided	Not provided	Cambridge model AV
International Rabbit Reproduction Group 2005 Guidelines for the handling of rabbit bucks and semen. World Rabbit Sci 13 71-91.	Oryctolagus cuniculus domesticus	Not provided	Not provided	Not provided	Adjusted length/width, Warmed bladder	Not provided	Not provided	Not provided	45ºC	Not provided	Not provided	Not provided	Not provided
Irwin DHG 1959 A comparison of diluents and storage temperatures for swine semen. J South Afr Vet Assoc 30 137-142.	Sus scrofa domesticus	Mixed materials	Tube	Semi-Elastic	Imitaiton cervix, Warmed bladder	Latex	Not provided	Not provided	Not provided	Not provided	Not provided	None	Not provided
Ito S, Niwa T & Kudo A 1948 Studies on artificial insemination in pigs. I. On the method of collection of semen and the condition of ejaculation. Res Bull Zootech Exp Stn 55.	Sus scrofa domesticus	Mixed materials	Tube	Semi-Elastic	Air bladder, Warmed bladder	Not provided	Not provided	Not provided	Not provided	Not provided	2-23 mins	Not provided	Zootechnical Experiment Station Type porcine model AV
Jainudeen MR, Bongso TA & Dass S 1982 Semen characteristics of the swamp buffalo (Bubalus bubalis). Anim Reprod Sci 4 213-217.	Bubalus bubalis	Not provided	Tube	Semi-Elastic	Warmed bladder	Not provided	Not provided	Not provided	42-47ºC	Not provided	Not provided	Not provided	Not provided
Jenichen W 1961 A suggested technique for collecting semen from boars. Tierzucht 15 405-406.	Sus scrofa domesticus	Mixed materials	Tube	Semi-Elastic	Air bladder, Warmed bladder	Not provided	Not provided	Not provided	Not provided	Not provided	Not provided	Not provided	Not provided
Jimoh OA 2020 Potential of coconut water to enhance fresh semen quality and fertility in rabbits. Trop Anim Health Prod 52 249-255.	Oryctolagus cuniculus domesticus	Mixed materials	Tube	Semi-Elastic	Warmed bladder	Latex	None	None	40-42ºC	None	Not provided	Not provided	None
Johannisson A, Al-Essawe EM, Al-Saffar AK, et al. 2020 Season does not have a deleterious effect on proportions of stallion seminal plasma proteins. J Reprod Dev 66 215-221.	Equus caballus	Mixed materials	Tube	Semi-Elastic	Warmed bladder	Not provided	Not provided	Not provided	42-44ºC	Not provided	Not provided	Not provided	Hannover model AV
Johnson NN 1997 Effects of Altrenogest on sexual/aggressive behavior, hormonal profiles, and testicular parameters in young stallions. Master’s Thesis, Texas Tech University.	Equus caballus	Mixed materials	Tube	Semi-Elastic	Not provided	Not provided	Not provided	Not provided	Not provided	Not provided	Not provided	Not provided	Missouri model AV
Johnston SD, O’Callaghan P, McGowan MR, et al. 1997 Characteristics of koala (Phascolarctos cinereus adustus) semen collected by artificial vagina. J Reprod Fertil 109 319-323.	Phascolarctos cinereus adustus	Rubber	Tube	Semi-Elastic	Air bladder, Warmed bladder	Rubber	None	None	43ºC	Not provided	~1 min	K-Y jelly	Modified ovine model AV
Johnston SD, O’Boyle D, Frost AJ, et al. 1998 Antibiotics for the preservation of koala (Phascolarctos cinereus) semen. Aust Vet J 76 335-338.	Phascolarctos cinereus	Rubber	Tube	Semi-Elastic	Air bladder, Warmed bladder	Rubber	None	None	43ºC	Not provided	~1 min	K-Y jelly	Modified ovine model AV
Jordäo LP 1938. Artificial insemination. Preliminary experiments on the collection of semen. Rev Ind Anim 1 81-88.	Equus caballus	Mixed materials	Tube	Semi-Elastic	Warmed bladder	Not provided	Not provided	Not provided	Not provided	Not provided	Not provided	Not provided	Not provided
Juyena NS, Vencato J, Pasini G, et al. 2013 Alpaca semen quality in relation to different diets. Reprod Fertil Dev 25 683-690.	Vicugna pacos	Mixed materials	Tube	Semi-Elastic	Imitation cervix, Other (external heating device), Warmed bladder	Latex	None	None	38ºC	Not provided	12-17 mins	Not provided	Modified ovine model AV
Kandiel MMM & El-Khawagah ARM 2018 Evaluation of semen characteristics, oxidative stress, and biochemical indices in Arabian horses of different ages during the hot summer season. Iranian J Vet Res 19 270-275.	Equus caballus	Mixed materials	Tube	Semi-Elastic	Warmed bladder	Not provided	Not provided	Asymmetrical, integrated in liner	45-48ºC	Not provided	Not provided	Not provided	Missouri model AV, IMV International Co., France
Kandiel MMM, El-Khawagah ARM & Mahmoud KG 2017 Effect of epidermal growth factor on buffalo frozen spermatozoa biometry and metabolic activity. Asian Pac J Reprod 6 43-48.	Bubalus bubalis	Mixed materials	Tube	Semi-Elastic	Warmed bladder	Not provided	Not provided	Not provided	43-47ºC	Not provided	Not provided	Not provided	Bovine model AV (#005417) IMV, France
Kang T & Kang M-S 2006 Assessment of Jeju horse semen using Computer-Assisted Sperm Analysis (CASA). J Anim Reprod and Biotechnol 21 69-75.	Equus caballus	Mixed materials	Tube	Semi-Elastic	Warmed bladder	Not provided	Not provided	Not provided	Not provided	Not provided	Not provided	Not provided	Not provided
Kant S, Pal Y, Legha RA, et al. 2021 Supplementation of caffeine to extender improves post-thaw seminal attributes of Poitou donkey semen. Indian J Anim Sci 91 182-187.	Equus asinus	Not provided	Not provided	Not provided	Warmed bladder	Not provided	Not provided	Not provided	42-45ºC	Not provided	Not provided	Not provided	Not provided
Kardymovich M & Milovanov V 1933 Artificial insemination in the rabbit. Problemy Zhivotnovodstva 1 86-91.	Oryctolagus cuniculus domesticus	Mixed materials	Tube	Semi-Elastic	Warmed bladder	Rubber	Not provided	Not provided	Not provided	Not provided	Not provided	Not provided	Not provided
Kareskoski M, Venhoranta H, Virtala A-M, et al. 2019 Analysis of factors affecting the pregnancy rate of mares after inseminations with cooled transported stallion semen. Theriogenology 127 7-14.	Equus caballus	Not provided	Tube	Semi-Elastic	Not provided	Not provided	None	None	Not provided	Not provided	Not provided	Not provided	Krakow model AV
Karunakaran M, Mandal A, Mondal M, et al. 2015 Semen preservation and artificial insemination in Bengal goat at field level. RRJoVST 4 25-28.	Capra aegagrus hircus	Mixed materials	Tube	Semi-Elastic	Warmed bladder	Rubber	Plastic	Not provided	45ºC	Not provided	Not provided	Nonspermicidal gel	Not provided
Kasai K, Izumo A, Inaba T, et al. 2001 Efficiency of artificial vagina method in semen collection from Osaka drakes. J Appl Poultry Res 10 206-210.	Anas platyrhynchos domesticus	Mixed materials	Tube	Rigid	None	Rubber	None	None	None	None	Not provided	Not provided	None
Kasymov KT, Rakhimzhanov GR, Utesinov Z, et al. 1982. The collection of semen from camels. Metody Povysh Myas i Moloch Produktiv Loshadei i verblyudov 128-131.	Camelus bactrianus, Camelus dromedarius	Mixed materials	Tube	Semi-Elastic	Warmed bladder	Not provided	Not provided	Not provided	Not provided	Not provided	Not provided	Not provided	Not provided
Kaur J 2022 Scrotal infrared digital thermography as an indicator of seasonal effect on seminal attributes and physio-biochemical parameters of Tharparkar and Karan Fries bulls. Master’s Thesis, ICAR- National Dairy Research Institute.	Bos taurus	Mixed materials	Tube	Semi-Elastic	Warmed bladder	Neoprene (smooth)	Not provided	Not provided	42-45ºC	Not provided	Not provided	Sterile petroleum jelly	Danish model standard AV (#005417, 14 inches), IMV
Kedia NK, Tiwari RP, Mishra GK, et al. 2014 Characteristics and freezability of Tharparkar bull semen. Indian J Anim Sci 84 382-388.	Bos indicus	Not provided	Tube	Semi-Elastic	Warmed bladder	Not provided	Not provided	Not provided	42-45ºC	Not provided	Not provided	Not provided	Not provided
Kendrick JW, Harlan GP, Bushnell RB et al. 1975 Microbiologic contamination of bovine semen. Theriogenology 4 125-129.	Bos taurus	Not provided	Not provided	Not provided	Adjusted length/width	Not provided	Rubber	Not provided	Not provided	Not provided	Not provided	Not provided	Not provided
Khaki A, Batavani RA & Najafi G 2013 The in vitro effect of leptin on semen quality of water buffalo (Bubalus bubalis) bulls. Vet Res Forum 4 7-12.	Bubalus bubalis	Not provided	Tube	Semi-Elastic	Warmed bladder	Not provided	Not provided	Not provided	Not provided	Not provided	Not provided	Not provided	Bovine model AV
Khalil WA, Atta AMI, El-Ratel IT, et al. 2024 Influence of nano-formulations of clove bud (Syzygium aromaticum) extract on freezing ability, antioxidant capacity, caspase-3 activity, acrosome reaction and fertility of frozen rabbit semen. Reprod Dom Anim 59 e14511.	Oryctolagus cuniculus domesticus	Not provided	Not provided	Not provided	Warmed bladder	Not provided	Not provided	Not provided	41-43ºC	Not provided	Not provided	Not provided	Rabbit model AV
Khanzadeh P, Maghaddam G, Daghighkia H, et al. 2021 The effect of apricot tree gum on the quality of frozen and melted ram sperm in the breeding season. Iran J Appl Anim Sci 11 749-760.	Ovis aries	Not provided	Not provided	Not provided	Warmed bladder	Not provided	Not provided	Not provided	Not provided	Not provided	Not provided	Not provided	Not provided
Khatir H & Anouassi A 2006 The first dromedary (Camelus dromedarius) offspring obtained from in vitro matured, in vitro fertilized and in vitro cultured abattoir-derived oocytes. Theriogenology 65 1727-1736.	Camelus dromedarius	Not provided	Tube	Semi-Elastic	Warmed bladder	Not provided	Not provided	Not provided	Not provided	Not provided	Not provided	Not provided	Bovine model AV
Khatir H, Anouassi A & Tibary A 2004 Production of dromedary (Camelus dromedarius) embryos by IVM and IVF and co-culture with oviductal or granulosa cells. Theriogenology 62 1175-185.	Camelus dromedarius	Not provided	Tube	Semi-Elastic	Warmed bladder	Not provided	Not provided	Not provided	Not provided	Not provided	Not provided	Not provided	Bovine model AV
Khatir H, Anouassi A & Tibary A 2007 Effect of follicular size on in vitro developmental competence of oocytes and viability of embryos after transfer in the dromedary (Camelus dromedarius). Anim Reprod Sci 99 413-420.	Camelus dromedarius	Not provided	Tube	Semi-Elastic	Warmed bladder	Not provided	Not provided	Not provided	Not provided	Not provided	Not provided	Not provided	Bovine model AV
Khatir H, Anouassi A & Tibary A 2007 Quality and developmental ability of Dromedary (Camelus dromedarius) embryos obtained by IVM/IVF, In Vivo Matured/IVF or In Vivo Matured/Fertilized Oocytes. Reprod Dom Anim 42 263-270.	Camelus dromedarius	Not provided	Tube	Semi-Elastic	Warmed bladder	Not provided	Not provided	Not provided	Not provided	Not provided	Not provided	Not provided	Bovine model AV
Khattak NBS, Khan H, Tunio MT, et al. 2022 Dose-Dependent Effect of Green Tea (Camellia sinensis) Extract in the Post-Thawed Fertility Indicators of frozen Bovine Semen Extender. Pakistan J Zool 54 647-656.	Bubalus bubalis	Not provided	Not provided	Not provided	Air bladder, Warmed bladder	Not provided	Not provided	Not provided	42ºC	Not provided	Not provided	K-Y jelly	Not provided
King GJ & Macpherson JW 1973 A comparison of two methods for boar semen collection. J Anim Sci 36 563-565.	Sus scrofa domesticus	Mixed materials	Tube	Semi-Elastic	Air bladder, Gel filter, Other (external air pump), Warmed bladder	Not provided	Not provided	Not provided	Not provided	Not provided	Not provided	Not provided	Not provided
Kirillov VS 1941 Artificial vagina heater and its importance in obtaining sperm from bulls. Sovetskaya Zootek 2 79-81.	Bos taurus	Mixed materials	Tube	Semi-Elastic	Warmed bladder	Not provided	Not provided	Not provided	Not provided	Not provided	Not provided	Not provided	Not provided
Kirillov V 1941 The influence of the selection of spermatozoa with greater viability on the increase in the conception rate in cows and on the quality of the resulting offspring. Ot Opytnoi Raboty k Proizvodstvennym Dostizenijam 5 106-107.	Bos taurus	Mixed materials	Tube	Semi-Elastic	Warmed bladder	Not provided	Not provided	Not provided	Not provided	Not provided	Not provided	Not provided	Not provided
Kline RC 1973 The effect of sexual preparation on sperm output and seminal characteristics of stallions. Doctoral Dissertation, Pennsylvania State University.	Equus caballus	Mixed materials	Tube	Semi-Elastic	Warmed bladder	Rubber	Not provided	Not provided	Not provided	Not provided	Not provided	Not provided	Not provided
Klug E, Brinkhoff D, Flüge A, et al. 1977 Phantoms for the collection of genital secretions in stallions. Dtsch Tierarztl Wochenschr 84 382-385.	Equus caballus	Mixed materials	Tube	Semi-Elastic	Warmed bladder	Not provided	Not provided	Not provided	Not provided	Not provided	Not provided	Not provided	Not provided
Knoop CE & Pounden WD 1943 Artificial insemination of dairy cattle. In Ohio Experiment Station: Bulletin 641 CE Knoop & WD Pounden (eds).	Bos taurus	Mixed materials	Tube	Semi-Elastic	Warmed bladder	Rubber	Rubber	Symmetrical, cone shape	41-44ºC	Not provided	Not provided	Vaseline	None
Ko TH & Lee SH 1993 Histological and biochemical components in equine spermatogenic field. Korean Journal of Animal Sciences 35 377-383.	Equus caballus	Mixed materials	Tube	Semi-Elastic	Gel filter, Warmed bladder	Not provided	Not provided	Not provided	Not provided	Not provided	Not provided	Not provided	CSU model AV (EVAK-100), ARS, Chino, CA
Komarek RJ, Pickett BW, Gibson EW et al. 1965 Composition of lipids in stallion semen. Reproduction 10 337-342.	Equus caballus	Mixed materials	Tube	Semi-Elastic	Air bladder, Warmed bladder	Not provided	Not provided	Not provided	42ºC	Not provided	Not provided	Not provided	Not provided
Kopriva J & Pikhart R 1979 The use of disposable plastic aids for collecting boar semen and their effect on semen quality. Veterinarstvi 29 116-118.	Sus scrofa domesticus	Mixed materials	Tube	Semi-Elastic	Air bladder, Gel filter, Other (external air pump), Warmed bladder	Plastic	Not provided	Not provided	Not provided	Not provided	Not provided	Not provided	Not provided
Kordts E 1954 Über die verbesserte kiinstliche vagina aus Kunststoff zur samengewinnung von bullen. Dtsch Tierarztl Wochenschr 61 126-128.	Bos taurus	Mixed materials	Tube	Semi-Elastic	Adjusted length/width, Warmed bladder	Not provided	Not provided	Not provided	Not provided	Not provided	Not provided	Not provided	Not provided
Kosiniak K 1975 Characteristics of the successive jets of ejaculated semen of stallions. J Reprod Fertil 23 59-61.	Equus caballus	Mixed materials	Tube	Semi-Elastic	Warmed bladder	Not provided	None	None	Not provided	Not provided	Not provided	Not provided	Not provided
Kriz A 1974. The future of artificial insemination of sheep in Czechoslovakia. Nas Chov 34 28-30.	Ovis aries	Mixed materials	Tube	Semi-Elastic	Adjusted length/width, Warmed bladder	Not provided	Not provided	Not provided	Not provided	Not provided	Not provided	Not provided	Modified bovine model AV
Křížková J, Čoudková V & Maršálek M 2017 Computer-assisted sperm analysis of head morphometry and kinematic parameters in warmblood stallions spermatozoa. J Equine Vet Sci 57 8-17.	Equus caballus	Mixed materials	Tube	Semi-Elastic	Warmed bladder	Not provided	Not provided	Not provided	Not provided	Not provided	Not provided	Not provided	Colorado model AV
Krzywinski A & Jaczewski Z 1978 Observations on the artificial breeding of red deer. Symposia of the Zoological Society of London 43 271-287.	Cervus elaphus	Mixed materials	Tube	Semi-Elastic	Warmed bladder	Not provided	Not provided	Not provided	Not provided	Not provided	Not provided	Not provided	Not provided
Ksenzenko SA 1936 Spermosobiratelj i iskusstvennaja vagina. Konevodstvo 12 45-47.	Equus caballus	Mixed materials	Tube	Semi-Elastic	Air bladder, Warmed bladder	Not provided	Not provided	Not provided	Not provided	Not provided	Not provided	Not provided	Not provided
Ksenzenko SA 1949 Reguljator davlenija vnutri iskusstvennoi vaginy dlja lošadei. Konevodstvo 1 40-42.	Equus caballus	Not provided	Not provided	Not provided	Other (Internal pressure regulator)	Not provided	Not provided	Not provided	Not provided	Not provided	Not provided	Not provided	Not provided
Kumar A, Chauhan A, Kumar R, et al. 2020 Evaluation of seminal parameters associated with subfertility in Sahiwal bulls. J Entomol Zool Stud 8 1116-1118.	Bos indicus	Mixed materials	Tube	Semi-Elastic	Warmed bladder	Not provided	Not provided	Not provided	42-45ºC	Not provided	Not provided	Not provided	Bovine model AV (#005417), IMV
Kumar D, Jhamb D & Saxena A 2011 Effect of different seasons and thawing protocols on certain seminal attributes of Indian standard bred stallion semen preserved using 1% glycerol and 1% dimethyl formamide as cryoprotectant. Indian J Anim Res 45 247-255.	Equus caballus	Mixed materials	Tube	Semi-Elastic	Gel filter, Warmed bladder	Latex	Not provided	Not provided	42ºC	Not provided	Not provided	Sterilized vaseline	INRA model AV
Kumar P, Kumar R, Mehta JS, et al. 2019. Ameliorative effect of ascorbic acid and glutathione in combating the cryoinjuries during cryopreservation of exotic jack semen. J Equine Vet Sci 81 102796.	Equus asinus	Mixed materials	Tube	Semi-Elastic	Warmed bladder	Not provided	Latex	Not provided	43ºC	Not provided	Not provided	Not provided	Colorado model AV
Kumar P, Kumar A, Mehta JS, et al. 2020. Impact of supplementation of semen extender with antioxidants on quality of cooled or cryopreserved Marwari stallion spermatozoa. Indian J Anim Sci 90 1356-1361.	Equus caballus	Mixed materials	Tube	Semi-Elastic	Warmed bladder	Not provided	Latex	Not provided	Not provided	Not provided	Not provided	Not provided	Colorado model AV
Ladd A, Prabhu G, Tsong YY, et al. 1988. Active immunization against gonadotropin‐releasing hormone combined with androgen supplementation is a promising antifertility vaccine for males. Am J Reprod Immunol Microbiol 17 121-127.	Oryctolagus cuniculus domesticus	Not provided	Not provided	Not provided	Warmed bladder	Not provided	Not provided	Not provided	37ºC	Not provided	Not provided	Not provided	Not provided
Lancellotti TES, Boarelli PV, Romero AA, et al. 2013 Semen quality and sperm function loss by hypercholesterolemic diet was recovered by addition of olive oil to diet in rabbit. PLoS ONE 8 e52386.	Oryctolagus cuniculus domesticus	Mixed materials	Tube	Semi-Elastic	Warmed bladder	Not provided	None	None	50ºC	Not provided	Not provided	Glycerol	None
Ledesma A, Manes J, Cesari A, et al. 2014 Electroejaculation increases low molecular weight proteins in seminal plasma modifying sperm quality in Corriedale rams. Reprod Dom Anim 49 324-332.	Ovis aries	Not provided	Not provided	Not provided	Warmed bladder	Not provided	Not provided	Not provided	40-44ºC	Not provided	Not provided	Not provided	Not provided
Ledesma A, Manes J, Ríos G, et al. 2015 Effect of seminal plasma on post-thaw quality and functionality of Corriedale ram sperm obtained by electroejaculation and artificial vagina. Reprod Dom Anim 50 386-392.	Ovis aries	Not provided	Not provided	Not provided	Warmed bladder	Not provided	Not provided	Not provided	40-44ºC	Not provided	Not provided	Not provided	Not provided
Leisinger CA, Pinto CRF, Cramer E, et al. 2017 Effects of repeated partial thaw and refreeze on post-thaw parameters of stallion semen cryopreserved in cryovials. J Equine Vet Sci 49 19-24.	Equus caballus	Mixed materials	Tube	Semi-Elastic	Warmed bladder	Not provided	Not provided	Not provided	Not provided	Not provided	Not provided	Not provided	Hanover model AV; Colorado model AV
Len JA 2008 Effects of centrifugation on equine spermatozoa immediately and after cooling for 24 hours. Master’s Thesis, Louisiana State University and Agricultural & Mechanical College.	Equus caballus	Mixed materials	Tube	Semi-Elastic	Gel filter	Not provided	Not provided	Asymmetrical, integrated in liner	Not provided	Not provided	Not provided	Not provided	Hannover model AV, Missouri model AV
Len JA, Beehan DP, Lyle SK, et al. 2013 Cushioned versus noncushioned centrifugation: Sperm recovery rate and integrity. Theriogenology 80 648-653.	Equus caballus	Mixed materials	Tube	Semi-Elastic	Gel filter	Plastic	Not provided	Not provided	Not provided	Not provided	Not provided	Not provided	Hannover model AV, Minitube of America, WI, USA
Len JA, Jenkins JA, Eilts BE, et al. 2010 Immediate and delayed (after cooling) effects of centrifugation on equine sperm. Theriogenology 73 225-231.	Equus caballus	Not provided	Tube	Semi-Elastic	Gel filter	Not provided	Not provided	Asymmetrical, integrated in liner	Not provided	Not provided	Not provided	Not provided	Hannover model AV, Missouri model AV
Leonard EP 1960 Dogs In Artificial Insemination of Farm Animals, EJ Perry (ed), 3rd rvs edn. pp 271-283. Oxford & IBH Publishing Co.	Canis lupus familiaris	Not provided	Tube	Semi-Elastic	Not provided	Rubber	Rubber	Symmetrical, tube shape	Not provided	Not provided	Not provided	Not provided	Not provided
Leung MR, Chiozzi RZ, Roelofs MC, et al. 2021 In-cell structures of conserved supramolecular protein arrays at the mitochondria-cytoskeleton interface in mammalian sperm. Proc Natl Acad Sci USA 118 e2110996118.	Equus caballus	Mixed materials	Tube	Semi-Elastic	Not provided	Not provided	Not provided	Not provided	Not provided	Not provided	Not provided	Not provided	Hannover model AV
Leung MR, Roelofs MC, Ravi RT, et al. 2021 The multi-scale architecture of mammalian sperm flagella and implications for ciliary motility. EMBO J 40 e107410.	Equus caballus	Mixed materials	Tube	Semi-Elastic	Not provided	Not provided	Not provided	Not provided	Not provided	Not provided	Not provided	Not provided	Hannover model AV
Levin KL 1969 Collection of semen by artificial vagina. Svinovodstvo 23 17.	Sus scrofa domesticus	Mixed materials	Tube	Semi-Elastic	Adjusted length/width, Warmed bladder	Not provided	Not provided	Not provided	Not provided	Not provided	Not provided	Not provided	Not provided
Lichtenwalner AB 1995 Mechanism of oviductal transport in the mare and reproductive behavior, ejaculatory pattern and seminal parameters in the male llama. Master's Thesis, University of Idaho 9621786.	Lama glama	Mixed materials	Tube	Semi-Elastic	Other (internal pressure and temperature sensors), Warmed bladder	Latex	Latex	Not provided	38.3-40ºC	60-80 mm Hg	5-20 mins	Nonspermicidal lubricant, Priority Care Non-spermicidal Lubricating Jelly, First Priority Inc., Gilberts, IL, USA	Ovine model AV
Lichtenwalner AB, Woods GL & Weber JA 1995. Seminal collection, seminal characteristics and pattern of ejaculation in llamas. Theriogenology 46 293-305.	Lama glama	Mixed materials	Tube	Semi-Elastic	Other (internal pressure and temperature sensors), Warmed bladder	Latex	Latex	Not provided	38.3-40ºC	60-80 mm Hg	5-20 mins	Nonspermicidal lubricant, Priority Care Non-spermicidal Lubricating Jelly, First Priority Inc., Gilberts, IL, USA	Not provided
Limone LE, Shaughnessy DW, Gómez-Ibáñez S, et al. 2002 The effect of artificial vagina lubricants on stallion sperm motion measures and semen pH during cooled storage. Theriogenology 58 333-336.	Equus caballus	Mixed materials	Tube	Semi-Elastic	Warmed bladder	Not provided	Not provided	Not provided	Not provided	Not provided	Not provided	Not provided	Not provided
Lindeberg H, Karjaleinen H, Koskinen E, et al. 1999 Quality of stallion semen obtained by a new semen collection phantom (Equidame®) versus a Missouri® artificial vagina. Theriogenology 51 1157-1173.	Equus caballus	Mixed materials	Tube	Semi-Elastic	Warmed bladder	Plastic, Rubber	Plastic	Symmetrical, cone shape; Asymmetrical, integrated in liner	Not provided	Not provided	Not provided	Not provided	Missouri model AV; Equidame® phantom AV
Lindeberg H, Kurtén A, Koskinen E, et al. 1999 Freezing of stallion semen with addition of glycine betaine. J Vet Med 46 87-90.	Equus caballus	Mixed materials	Tube	Semi-Elastic	Warmed bladder	Not provided	None	None	Not provided	Not provided	Not provided	Not provided	Krakow model AV
Lindsey AC, Morris LHA, Allen WR, et al. 2002 Hysteroscopic insemination of mares with low numbers of nonsorted or flow sorted spermatozoa. Equine Vet J 34 128-132.	Equus caballus	Mixed materials	Tube	Semi-Elastic	Gel filter, Warmed bladder	Not provided	Not provided	Not provided	Not provided	Not provided	Not provided	Not provided	CSU model AV, Animal Reproduction Systems, Chino, CA
Lindsey AC, Schenk JL, Graham JK, et al. 2002 Hysteroscopic insemination of low numbers of flow sorted fresh and frozen/thawed stallion spermatozoa. Equine Vet J 34 121-127.	Equus caballus	Mixed materials	Tube	Semi-Elastic	Gel filter, Warmed bladder	Not provided	Not provided	Not provided	Not provided	Not provided	Not provided	Not provided	CSU model AV
Love CC 1992 Semen collection techniques. Vet Clin North Am Equine Pract 8 111-128.	Equus caballus	Mixed materials	Tube	Semi-Elastic	Adjusted length/width, Gel filter, Warmed bladder, Other (sponge to increase glans pressure), Other (vulval sphincter rubber ring), Other (self-adjusting pressure device), Warmed bladder	Plastic, Rubber	Plastic, Rubber	Symmetrical, tube shape; Asymmetrical, integrated in liner	45-50ºC	Not provided	Not provided	Non-bacteriocidal water-soluble lubricating jelly	Missouri model AV, Nasco, Fort Atkinson, WI, USA; Mississipi model AV, Colorado model AV, Lane Manufacturing Co., Denver, CO, USA; CSU model AV, Animal Reproductive Systems, Chiro, CA, USA; Nishikawa model AV, Scott Medical Supply Co., Hayward, CA, USA; Milovanov model AV; Cambridge model AV
Love CC, Brinsko SP, Rigby SL, et al. 2005 Relationship of seminal plasma level and extender type to sperm motility and DNA integrity. Theriogenology 63 1584-1591.	Equus caballus	Mixed materials	Tube	Semi-Elastic	Warmed bladder	Not provided	Not provided	Asymmetrical, integrated in liner	Not provided	Not provided	Not provided	Not provided	Missouri model AV
Lovell JE 1958 Cytomorphosis of porcine spermatozoa as related to artificial insemination. Master’s Thesis, Iowa State University.	Sus scrofa domesticus	Rubber	Tube	Semi-Elastic	Gel filter, Warmed bladder	Rubber	Rubber	Symmetrical, tube shape	38-40ºC	Not provided	Not provided	Not provided	None
Lowe JN 2001 Diagnosis and management of urospermia in a commercial Thoroughbred stallion. Equine Vet Educ 13 4-7.	Equus caballus	Not provided	Tube	Semi-Elastic	Not provided	Not provided	Not provided	Asymmetrical, integrated in liner	Not provided	Not provided	Not provided	Not provided	Missouri model AV
Lukusa K, Hassen A & Lehloenya KC 2021 Dietary selenium supplementation, clarified egg yolk extender and slow cooling improve cryopreserved sperm characteristics of Saanen buck. Asian Pac J Reprod 10 43-48.	Capra aegagrus hircus	Not provided	Not provided	Not provided	Warmed bladder	Not provided	None	None	Not provided	Not provided	Not provided	K-Y Lubricating Jelly, Johnson & Johnson Medical, South Africa	Not provided
Lukusa K & Kabuba J 2020 Semen collection methods and cooling rates affect post-thaw sperm motility and kinematic parameters of Saanen goat. Asian Pac J Reprod 9 239-246.	Capra aegagrus hircus	Not provided	Not provided	Not provided	Warmed bladder	Not provided	None	None	Not provided	Not provided	Not provided	K-Y Lubricating Jelly, Johnson & Johnson Medical, South Africa	Not provided
Macedo S, Filipe A, Guimarães T, et al. 2021 Single layer density centrifugation improved semen quality in a stallion with hydrocele. Clin Theriogenol 13 56-59.	Equus caballus	Mixed materials	Tube	Semi-Elastic	Warmed bladder	Not provided	Not provided	Asymmetrical, integrated in liner	Not provided	Not provided	Not provided	Not provided	Missouri model AV, IMV Technologies, L’Aigle, France
Maciel AC 2014 Viabilidade do semen equino armazenado em um Sistema de polietileno para transporte por até oito horas. Master’s Thesis, Universidade Federal do Rio Grande do Sul.	Equus caballus	Mixed materials	Tube	Semi-Elastic	Gel filter, Warmed bladder	Not provided	Not provided	Not provided	42-45ºC	Not provided	Not provided	Not provided	Hannover model AV
Maciel AC, Camargo V, Mattos RC, et al., 2017 Viability of equine semen stored in a polyethylene system for transport for eight hours. Acta Sci Vet 45 1429.	Equus caballus	Mixed materials	Tube	Semi-Elastic	Warmed bladder	Not provided	Not provided	Not provided	Not provided	Not provided	Not provided	Not provided	Hannover model AV
Macirone C & Walton A 1938 Fecundity of male rabbits as determined by “dummy matings.” J Agric Sci 28 122-134.	Oryctolagus cuniculus domesticus	Mixed materials	Tube	Semi-Elastic	Warmed bladder	Not provided	Not provided	Not provided	Not provided	Not provided	Not provided	Not provided	Not provided
Macpherson JW & Penner P 1967 Canine Reproduction I. Reaction of Animals to Collection of Semen and Insemination Procedures. Can J Comp Med Vet Sci 31 62-64.	Canis lupus familiaris	Mixed materials	Tube	Semi-Elastic	Air bladder, Warmed bladder	Latex	None	None	Not provided	Not provided	15-30 mins	Not provided	Modified bovine model AV
Madsen M & Christensen P 1995 Bacterial flora of semen collected from Danish warmblood stallions by artificial vagina. Acta Vet Scand 36 1-7.	Equus caballus	Mixed materials	Tube	Semi-Elastic	Warmed bladder	Not provided	Not provided	Asymmetrical, integrated in liner	Not provided	Not provided	Not provided	Not provided	Colorado model AV; Missouri model AV
Majerciak P, Pivko J & Bielikova B 1973 Niektore poznatky z techniky odberu semena kancov a inseminacie prasnic. Pol'nohospodarstvo 19 770-776.	Sus scrofa domesticus	Not provided	Not provided	Not provided	Adjusted length/width	Not provided	Not provided	Not provided	Not provided	Not provided	Not provided	Not provided	Not provided
Malaluang P, Wagner LH, Cojkic A, et al. 2024. Reduced bacterial load in stallion semen by modified single layer centrifugation or sperm washing. Theriogenology 216 111-117.	Equus caballus	Mixed materials	Tube	Semi-Elastic	Gel filter	Not provided	Not provided	Not provided	Not provided	Not provided	Not provided	Not provided	Hannover model AV, Minitüb, Tiefenbach, Germany
Malejane CM, Greyling JPC & Raito MB 2014 Seasonal variation in semen quality of Dorper rams using different collection techniques. S Afr J Anim Sci 44 26-32.	Ovis aries	Not provided	Not provided	Not provided	Warmed bladder	Not provided	Not provided	Not provided	Not provided	Not provided	Not provided	Not provided	Not provided
Mansour N 2020 Semen collection from dromedary camel bulls, methodology and a new patented approach. ICAR Satellite Meeting on Camelid Reproduction - Bologna, Italy, 2022.	Camelus dromedarius	Plastic	Unformed/Bag	Elastic	None	Plastic	None	None	Not provided	Not provided	4-8 mins	Not provided	Camel Semen Collection Kit (CSCK; UAE: P6000373/2022; KSA: 122430781; Qatar: QA/202203/000186)
Mansour N 2020 Semen collection from dromedary camel bulls, methodology and a new patented approach. ICAR Satellite Meeting on Camelid Reproduction - Bologna, Italy, 2022.	Camelus dromedarius	Mixed materials	Tube	Semi-Elastic	Adjusted length/width, Imitation cervix, Warmed bladder	Plastic	None	None	Not provided	Not provided	4-8 mins	Not provided	Camel Semen Collection Kit (CSCK; UAE: P6000373/2022; KSA: 122430781; Qatar: QA/202203/000186)
Mansour N 2023 A novel, patented method for semen collection in dromedary camel (Camelus dromedarius). Reprod Dom Anim 58 238-245.	Camelus dromedarius	Plastic	Unformed/Bag	Elastic	None	Plastic	None	None	Not provided	Not provided	4-8 mins	Not provided	Camel Semen Collection Kit (CSCK; UAE: P6000373/2022; KSA: 122430781; Qatar: QA/202203/000186)
Mansour N, El-Ramah A, Silveira MC, et al. 2022 An easy, safe, and practical method for semen collection in dromedary camels. Emir J Food Agric 34 339-345.	Camelus dromedarius	Plastic	Unformed/Bag	Elastic	None	Plastic	None	None	Not provided	Not provided	4-17 mins	Not provided	None
Marchisio M & Molinari G 1955 Ricer-ca del Trichomonas genitalis bovis nel materiale spermatico integro, in quello diluito e conservato, nel liquido preiaculatorio e nella vagina artificiale. Vet Italiana 6 507-515.	Bos taurus	Mixed materials	Tube	Semi-Elastic	Warmed bladder	Not provided	Not provided	Not provided	Not provided	Not provided	Not provided	Not provided	Not provided
Marco-Jiménez F, Puchades S, Gadea J, et al. 2005 Effect of semen collection method on pre- and post-thaw Guirra ram spermatozoa. Theriogenology 64 1756-1765.	Ovis aries	Not provided	Not provided	Not provided	Warmed bladder	Not provided	Not provided	Not provided	40-44ºC	Not provided	Not provided	Not provided	Not provided
Mari G, Rizzato G, Merlo B, et al. 2010 Quality and fertilizing ability In vivo of sex-sorted stallion spermatozoa. Reprod Dom Anim 45 331-335.	Equus caballus	Mixed materials	Tube	Semi-Elastic	Gel filter, Warmed bladder	Not provided	Not provided	Asymmetrical, integrated in liner	Not provided	Not provided	Not provided	Not provided	Missouri model AV, NASCO, Fort Atkinson, WI, USA
Martin CEG 2005 Efeito da lipoproteína de baixa densidade sobre algumas características funcionais dos espermatozóides eqüinos criopreservados. Master’s Thesis, Universidade Federal de Pelotas.	Equus caballus	Mixed materials	Tube	Semi-Elastic	Not provided	Not provided	Not provided	Not provided	Not provided	Not provided	Not provided	Not provided	Hannover model AV
Martin N, Branko A, Monika D, et al. 2012 Variations in semen quality parameters of Ovchepolian Pramenka rams according to the method of collection and the meteorological season. Mac Vet Rev 35 79-86.	Ovis aries	Not provided	Not provided	Not provided	Other (external thermal jacket), Warmed bladder	Rubber	Not provided	Not provided	42-43ºC	Not provided	Not provided	AndroMed	Not provided
Marzano G, Mastrorocco A, Zianni R, et al. 2019 Altered morphokinetics in equine embryos from oocytes exposed to DEHP during IVM. Mol Reprod Dev 86 1388-1404.	Equus caballus	Mixed materials	Tube	Semi-Elastic	Gel filter	Not provided	Not provided	Asymmetrical, integrated in liner	Not provided	Not provided	Not provided	Not provided	Missouri model AV
Maslowski S 1969 Preliminary observations on the effect of the temperature of the artificial vagina on semen emission by bulls. Med Weter 25 362-364.	Bos taurus	Mixed materials	Tube	Semi-Elastic	Warmed bladder	Not provided	Not provided	Not provided	14-70ºC	Not provided	Not provided	Not provided	Not provided
Mateo-Otero Y, Zambrano F, Catalán J, et al. 2021 Seminal plasma, and not sperm, induces time and concentration-dependent neutrophil extracellular trap release in donkeys. Equine Vet J 54 415-426.	Equus asinus	Mixed materials	Tube	Semi-Elastic	Gel filter	Not provided	Not provided	Not provided	Not provided	Not provided	Not provided	Not provided	Hannover model AV
Mathew J, Nair KP & Raja CKSV 1982 A modified artificial vagina for goat semen collection. Sri Lanka Vet J 30 25-27.	Capra aegagrus hircus	Not provided	Not provided	Not provided	Adjusted length/width	Not provided	Not provided	Not provided	Not provided	Not provided	Not provided	Not provided	Modified bovine model AV
Matthews N, Bester N & Schwalbach LMJ 2003 A comparison of ram semen collected by artificial vagina and electroejaculation. S Afr Soc Anim Sci 4 28-30.	Ovis aries	Not provided	Not provided	Not provided	Warmed bladder	Not provided	Not provided	Not provided	Not provided	Not provided	Not provided	Not provided	Not provided
Maurya SK, Singh OP & Srivastava S 2013 Seminal plasma ascorbic acid level and its relationship to sperm characteristics in Murrah buffalo bulls. Indian J Anim Sci 83 495-501.	Bubalus bubalis	Not provided	Tube	Semi-Elastic	Warmed bladder	Not provided	Not provided	Not provided	Not provided	Not provided	Not provided	Not provided	Bovine model AV
McCue PM 2021 Colorado model artificial vagina. In Equine Reproductive Procedures, J Dascanio & P McCue (eds). pp 332-335. John Wiley and Sons, Inc.	Equus caballus	Mixed materials	Tube	Semi-Elastic	Gel filter, Warmed bladder	Plastic, Rubber	Plastic, Rubber	Symmetrical, tube shape; Elastic/no permanent shape	48-50ºC	Not provided	Not provided	Sterile, non-spermicidal lubricant	Not provided
McDonnell SM & Love CC 1990 Manual stimulation collection of semen from stallions: Training time, sexual behavior and semen. Theriogenology 33 1201-1210.	Equus caballus	Mixed materials	Tube	Semi-Elastic	Warmed bladder, Air bladder	Latex	Latex	Asymmetrical, integrated in liner	Not provided	Not provided	~1-5.23 minutes	Not provided	Missouri model AV, NASCO, Fort Atkinson, WI, USA
McKenzie FF, Lasley JF & Phillips RW 1939 The storage of horse and swine semen. J Anim Sci 1939 222-225.	Equus caballus	Mixed materials	Tube	Semi-Elastic	Air bladder, Warmed bladder	Not provided	Not provided	Not provided	Not provided	Not provided	Not provided	Not provided	Not provided
McKenzie FF, Lasley JF & Phillips RW 1939 The storage of horse and swine semen. J Anim Sci 1939 222-225.	Sus scrofra domesticus	Mixed materials	Tube	Semi-Elastic	Air bladder, Warmed bladder	Not provided	Not provided	Not provided	Not provided	Not provided	Not provided	Not provided	Not provided
Medica AJ, Aitken RJ, Nicolson GL, et al. 2021 Glycerophospholipids protect stallion spermatozoa from oxidative damage in vitro. Reprod Fertil 21 199-209.	Equus caballus	Mixed materials	Tube	Semi-Elastic	Warmed bladder	Not provided	Not provided	Asymmetrical, integrated in liner	Not provided	Not provided	Not provided	Not provided	Missouri model AV, Minitube, Ballarat, VIC, Australia
Medina-León A, Domínguez-Mancera B, Cazalez-Penino N, et al. 2019 Cryopreservation of horse semen with a liposome and trehalose added extender. Austral J Vet Sci 51 119-123.	Equus caballus	Mixed materials	Tube	Semi-Elastic	Gel filter, Warmed bladder	Not provided	Not provided	Not provided	Not provided	Not provided	Not provided	Not provided	Colorado model AV
Mello SLV, Henry M, Souza MC, et al. 2000 Effect of split ejaculation and seminal extenders on longevity of donkey semen preserved at 5ºC. Arq Bras Med Vet Zootec 52 372-378.	Equus asinus	Mixed materials	Tube	Semi-Elastic	Warmed bladder	Not provided	None	None	Not provided	Not provided	Not provided	Not provided	Not provided
Memon MA, Bretzlaff KN & Ott RS 1986 Comparison of semen collection techniques in goats. Theriogenology 26 823-827.	Capra aegagrus hircus	Not provided	Not provided	Not provided	Air bladder, Warmed bladder	Not provided	Not provided	Not provided	39ºC	Not provided	Not provided	K-Y Jelly, Johnson and Johnson Products Inc., New Brunswick, NJ, USA	Not provided
Memon MA, Usenik EA, Varner DD, et al. 1988 Penile paralysis and paraphimosis associated with reserpine administration in a stallion. Theriogenology 30 411-419.	Equus caballus	Mixed materials	Tube	Semi-Elastic	Warmed bladder	Not provided	Not provided	Asymmetrical, integrated in liner	Not provided	Not provided	Not provided	Not provided	Missouri model AV, NASCO, Fort Atkinson, WI, USA
Meredith MJ 1970 Bacterial content of semen, collected by artificial vagina, from bulls that evert the preputial epithelium. Vet Rec 87 122-124.	Bos taurus	Mixed materials	Tube	Semi-Elastic	Warmed bladder	Not provided	Not provided	Not provided	Not provided	Not provided	Not provided	Not provided	Not provided
Meriem F, Alvaro C-P J, Imed S, et al. 2017 Identification of β-nerve growth factor in dromedary camel seminal plasma and its role in induction of ovulation in females. Emir J Food Agricult 29 293-299.	Camelus dromedarius	Not provided	Tube	Semi-Elastic	Warmed bladder	Not provided	Not provided	Not provided	Not provided	Not provided	Not provided	Not provided	Bovine model AV
Merilan CP & Loch WE 1987 The effect of artificial vagina liners on livability of stallion spermatozoa. J Equine Vet Sci 7 226-228.	Equus caballus	Mixed materials	Tube	Semi-Elastic	Gel filter, Warmed bladder	Plastic, Rubber	Not provided	Not provided	42-46ºC	Not provided	Not provided	HR Lubricating Jelly, Young's Drag Product Coition, Piseataway, NJ, USA	Colorado model AV, Lane Manufacturing Inc., Denver, CO, USA; Missouri model AV, National Agricultural Supply Co., Fort Atkinson, WI, USA
Mesároš P, Gamčik P, Schvarz F, et al. 1982 On the problem of bacteriological and mycological contamination of ram semen. Folie Vet 26 105-114.	Ovis aries	Mixed materials	Tube	Semi-Elastic	Warmed bladder	Plastic, Rubber	Not provided	Not provided	Not provided	Not provided	Not provided	Not provided	Not provided
Mies Filho A 1962 New model of an artificial vagina for rams. Rev Fac Agron Vet Univ Rio Grande do Sul 5 187-193.	Ovis aries	Mixed materials	Tube	Semi-Elastic	Adjusted length/width, Warmed bladder	Not provided	Not provided	Not provided	Not provided	Not provided	Not provided	Not provided	Not provided
Millar PG 1958 The Weybridge pattern artificial vagina. Br Vet J114 2994-296.	Equus caballus	Mixed materials	Tube	Semi-Elastic	Warmed bladder	Plastic	Not provided	Not provided	Not provided	Not provided	Not provided	Not provided	"Weybridge" model AV
Millen TW 1945 Training bulls for artificial insemination. Indian Farm 6 522-523.	Bos taurus	Mixed materials	Tube	Semi-Elastic	Warmed bladder	Not provided	Not provided	Not provided	Not provided	Not provided	Not provided	Not provided	Not provided
Milovanov VK & Shergin NP 1945. Improvements in the technique of artificial insemination in cows, sheep and goats. Iskusstvennoe osemenenie sel' khoz Zhivotn 2 5-32.	Bos taurus/Ovis aries	Mixed materials	Tube	Semi-Elastic	Warmed bladder	Not provided	Not provided	Not provided	Not provided	Not provided	Not provided	Not provided	Not provided
Miró J, Morató R, Vilagran I, et al. 2020 Preservation of epididymal stallion sperm in liquid and frozen states: Effects of seminal plasma on sperm function and fertility. J Equine Vet Sci 88 102940.	Equus caballus	Mixed materials	Tube	Semi-Elastic	Gel filter	Not provided	Not provided	Not provided	Not provided	Not provided	Not provided	Not provided	Hannover model AV, Minitüb
Miró J & Papas M 2018 Improvement of cryopreservation protocol in both purebred horses including Spanish horses. Span J Agric Res 16 e0406.	Equus caballus	Mixed materials	Tube	Semi-Elastic	Gel filter	Not provided	Not provided	Not provided	Not provided	Not provided	Not provided	Not provided	Hannover model AV, Minitüb, Tiefenbach, Germany
Miró J, Vilés K, García W, et al. 2013 Effect of donkey seminal plasma on sperm movement and sperm–Polymorphonuclear neutrophils attachment in vitro. Anim Reprod Sci 140 164-172.	Equus asinus	Mixed materials	Tube	Semi-Elastic	Gel filter	Not provided	Not provided	Not provided	Not provided	Not provided	Not provided	Not provided	Hannover model AV, Minitüb, Ibérica, SL
Mislei B, Merlo B, Asta D, et al. 2016 Effects of two different cooling devices for testicles transport on stallion epididymal sperm quality. J Equine Vet Sci 46 64-68.	Equus caballus	Mixed materials	Tube	Semi-Elastic	Gel filter	Not provided	Not provided	Asymmetrical, integrated in liner	Not provided	Not provided	Not provided	Not provided	Missouri model AV
Moghaddam G, Pourseif M, Asadpour R, et al. 2012 Relationship between levels of peripheral blood testosterone, sexual behavior, scrotal circumference and seminal parameters in crossbred rams. Acta Sci Vet 40 1049.	Ovis aries	Not provided	Not provided	Not provided	Adjusted length/width	Not provided	Not provided	Not provided	42-43ºC	Not provided	Not provided	Not provided	Not provided
Mohammed AK, Khalil WA, Youssef HF, et al. 2021 Influence of adding zeolite loaded with different charges to semen extender on sperm quality in rabbits after cryopreservation. Cryobiology 103 107-115.	Oryctolagus cuniculus	Not provided	Not provided	Not provided	Warmed bladder	Rubber	Not provided	Not provided	41-43ºC	Not provided	Not provided	Not provided	Not provided
Mojapelo MM 2017 Reproduction performance of Saanen bucks supplemented with selenium. Master’s Thesis, University of Pretoria.	Capra aegagrus hircus	Rubber	Tube	Semi-Elastic	Warmed bladder	Latex	None	None	42ºC	Not provided	Not provided	K-Y Jelly; Johnson and Johnson, South Africa	Ramsem model AV, South Africa
Monaco D, Fatnassi M, Lamia D, et al. 2018 Mating behaviour and semen parameters in dromedary camel bulls (Camelus dromedarius): A comparison between two types of artificial vagina. Emir J Food Agric 30 326-334.	Camelus dromedarius	Mixed materials	Tube	Semi-Elastic	Warmed bladder	Silicone	Not provided	Symmetrical, cone shape	40-42ºC	Not provided	6-20 mins	Not provided	IMV, France
Monaco D, Fatnassi M, Padalino B, et al. 2015 Effects of a GnRH administration on testosterone profile, libido and semen parameters of dromedary camel bulls. Res Vet Sci 102 212-216.	Camelus dromedarius	Mixed materials	Tube	Semi-Elastic	Warmed bladder	Not provided	Not provided	Symmetrical, cone shape	Not provided	Not provided	Not provided	Not provided	Bovine model AV, IMV, France
Monaco D, Fatnassi M, Padalino B, et al. 2016 Effect of α-Amylase, Papain, and Spermfluid® treatments on viscosity and semen parameters of dromedary camel ejaculates. Res Vet Sci 105 5-9.	Camelus dromedarius	Not provided	Tube	Semi-Elastic	Warmed bladder	Not provided	Not provided	Not provided	Not provided	Not provided	Not provided	Not provided	Bovine model AV
Mondal S 2016 Effect of estrus specific molecules and GNRH therapy on libido and semen production performance in Sahiwal bulls. Master’s Thesis, ICAR-National Dairy Research Institute.	Bos indicus	Mixed materials	Tube	Semi-Elastic	Warmed bladder	Not provided	Not provided	Not provided	42-45ºC	Not provided	Not provided	Sterilized K-Y Jelly, Johnson & Johnson	Bovine model AV (#005417), IMV
Monteiro RA, Cunha RM, Guerra MMP, et al. 2022 Use of equine sperm cryopreservation techniques as a conservation method of donkey germplasm. J Equine Vet Sci 111 103888.	Equus asinus	Mixed materials	Tube	Semi-Elastic	Warmed bladder	Plastic	Plastic	Elastic/no permanent shape	Not provided	Not provided	Not provided	Not provided	Botucatu model AV, Botupharma®, Brazil
Morató R, Soares JMDS, Orero G, et al. 2013 Pre-selection by double layer density gradient centrifugation improves the fertilising capacity of frozen–thawed, capacitated stallion sperm. Anim Reprod Sci 139 62-68.	Equus caballus	Mixed materials	Tube	Semi-Elastic	Gel filter	Not provided	Not provided	Not provided	Not provided	Not provided	Not provided	Not provided	Hannover model AV, Minitüb GmbH, Tiefenbach, Germany
Moreira N, Torres MA, Navas-Suárez PE, et al. 2019 Ivermectin does not interfere with seminal and hormonal parameters in male rabbits. Theriogenology 124 32-38.	Oryctolagus cuniculus domesticus	Mixed materials	Tube	Semi-Elastic	Warmed bladder	Latex	None	None	45-50ºC	Not provided	Not provided	Not provided	None
Morelli MAC, Ostuni A, Giangaspero B, et al. 2021 Relationships between seminal plasma metabolites, semen characteristics and sperm kinetics in donkey (Equus asinus). Animals 11 201.	Equus asinus	Mixed materials	Tube	Semi-Elastic	Not provided	Not provided	Not provided	Not provided	Not provided	Not provided	Not provided	Not provided	Missouri model AV
Morrell JM 1995 Artificial insemination in rabbits. Br Vet J 151 477-488.	Oryctolagus cuniculus domesticus	Not provided	Tube	Semi-Elastic	Warmed bladder	Rubber	None	None	40-45ºC	Not provided	Not provided	Non-spermacidal obstetrical jelly	Not provided
Morrell JM, Warring SK, Norrestam E, et al. 2021 Non-enzymatic extraction of spermatozoa from alpaca ejaculates by pipetting followed by colloid centrifugation. Livest Sci 251 104627.	Vicugna pacos	Mixed materials	Tube	Semi-Elastic	Imitation cervix, Other (external heating pad), Warmed bladder	Latex	Not provided	Not provided	40ºC	Not provided	14-36 mins	Not provided	None
Morse-Wolfe B, Bleach E & Kershaw C 2023 An investigation of equine sperm quality following cryopreservation at low sperm concentration and repeated freeze-thawing. J Equine Vet Sci 120 104167.	Equus caballus	Mixed materials	Tube	Semi-Elastic	Gel filter	Not provided	Not provided	Asymmetrical, integrated in liner	45-50ºC	Not provided	Not provided	Not provided	Missouri model AV
Morton KM, Thomson PC, Bailey K, et al. 2010 Quality parameters for alpaca (Vicugna pacos) semen are affected by semen collection procedure. Reprod Dom Anim 45 637-643.	Vicugna pacos	Mixed materials	Tube	Semi-Elastic	Imitation cervix, Other (external heating device)	Silicone	Not provided	Not provided	Not provided	Not provided	Not provided	Not provided	Ovine model AV, IMV Technologies, L’Aigle, France
Mosaferi S, Niasari-Naslaji A, Abarghani A, et al. 2005 Biophysical and biochemical characteristics of bactrian camel semen collected by artificial vagina. Theriogenology 63 92-101.	Camelus bactrianus	Mixed materials	Tube	Semi-Elastic	Imitation cervix, Warmed bladder, Other (external thermal jacket)	Rubber	Not provided	Not provided	45ºC	Not provided	2.5-11 mins	Sterile Vaseline	Bovine model AV, IMV, France
Mostafa TH, Abd El-Salaam AM, Elbadry DE, Anour AM 2014 Freezability and DNA integrity of dromedary camel spermatozoa in semen collected by artificial vagina and electro-ejaculator. Egyptian J Anim Prod 51 145-155.	Camelus dromedarius	Not provided	Not provided	Not provided	Other (external heating device)	Plastic	Plastic	Elastic/no permanent shape	Not provided	Not provided	Not provided	Not provided	Modified bovine model AV
Moya Romero DC, Barbosa LP, Machado WM, et al. 2020 Evaluation of the seminal quality of rabbits fed diets containing different inclusion levels of flaxseed (Linum usitatissimum). Cienc Tecnol Aropecuaria 21 e1528.	Oryctolagus cuniculus domesticus	Mixed materials	Tube	Semi-Elastic	Warmed bladder	Latex	None	None	45-50ºC	Not provided	Not provided	Not provided	None
Mkrtchyan ME & Deryazhentsev VI 1973 An experiment on deep freezing of reindeer semen. Sb Nauch Rab Murmansk Olenevodch Opyt Sta 2 34-36.	Rangifer tarandus	Mixed materials	Tube	Semi-Elastic	Adjusted length/width, Warmed bladder	Not provided	Not provided	Not provided	Not provided	Not provided	Not provided	Not provided	Not provided
Mulu M, Moges N & Adane M 2018 Review on process, advantages and disadvantage of artificial insemination in cattle. Int J Vet Sci Anim Husb 3 8-13.	Bos taurus	Not provided	Not provided	Not provided	Warmed bladder	Not provided	Not provided	Symmetrical, cone shape	42-48ºC	Not provided	Not provided	Not provided	Not provided
Muñoz E, Castro M, Aguila L, et al. 2023 Standardization of a sex-sorting protocol for stallion spermatozoa by means of absolute RT-qPCR. Int J Mol Sci 24 I11947.	Equus caballus	Mixed materials	Tube	Semi-Elastic	Warmed bladder	Not provided	Not provided	Not provided	Not provided	Not provided	Not provided	Not provided	Colorado model AV
Murcia-Robayo RY, Jouanisson E, Beauchamp G, et al. 2018 Effects of staining method and clinician experience on the evaluation of stallion sperm morphology. Anim Reprod Sci 188 165-169.	Equus caballus	Mixed materials	Tube	Semi-Elastic	Warmed bladder	Not provided	Not provided	Asymmetrical, integrated in liner	46ºC	Not provided	Not provided	Not provided	Missouri model AV
Nain D, Mohanty TK, Dewry RK, et al. 2023 Butylated hydroxytoluene (BHT) improves the post-thaw semen quality in low-dose sperm cryopreservation in Murrah buffalo bull. CryoLetters 44 57-65.	Bubalus bubalis	Mixed materials	Tube	Semi-Elastic	Warmed bladder	Not provided	Not provided	Not provided	Not provided	Not provided	Not provided	Not provided	Bovine model AV, IMV, L'Aigle, France
Najjar A, Benaoun B, Ezzaouia M, et al. 2010 Determination of semen and sexual behavior parameters of Arabian stallions to be selected for an artificial insemination program under Tunisian conditions. American-Eurasian J Agric Environ Sci 8 173-177.	Equus caballus	Mixed materials	Tube	Semi-Elastic	Warmed bladder	Not provided	Not provided	Asymmetrical, integrated in liner	Not provided	Not provided	103-152 secs	Non-spermicidal lubricant; NETTEX, U.K	Missouri model AV, IMV, France
Najjar A, Ben Saïd S, Benaoun B, et al. 2010 Microbial quality of fresh semen of Tunisian Arab stallions. J Reprod Infertil 1 58-61.	Equus caballus	Mixed materials	Tube	Semi-Elastic	Warmed bladder	Not provided	Not provided	Asymmetrical, integrated in liner	Not provided	Not provided	Not provided	Not provided	Missouri model AV, IMV, France
Najjar A, Ben Saïd S, Najjar T, et al. 2013 Influence of vitamins C and E on sperm motility of rabbit bucks. World Rabbit Sci 21 45-48.	Oryctolagus cuniculus domesticus	Mixed materials	Tube	Semi-Elastic	Warmed bladder	Not provided	None	None	Not provided	Not provided	Not provided	Not provided	Rabbit model AV, IMV, France
Najjar A, Ben Saïd S, Kalamoun S, et al. 2016 Comparison of two freezing extenders and their influence on sperm quality of Tunisian Arab stallions. J Vet Sci Anim Husb 4 302.	Equus caballus	Mixed materials	Tube	Semi-Elastic	Warmed bladder	Not provided	Not provided	Asymmetrical, integrated in liner	Not provided	Not provided	Not provided	Not provided	Missouri model AV, IMV, France
Najjar A, Ben Saïd S, Kalamoun S, et al. 2016 Semen evaluation of Arab stallions during steps of the freezing-thawing protocol. Adv Anim Vet Sci 4 279-282.	Equus caballus	Mixed materials	Tube	Semi-Elastic	Warmed bladder	Not provided	Not provided	Asymmetrical, integrated in liner	Not provided	Not provided	Not provided	Not provided	Missouri model AV, IMV, France
Nash JG, Voss JL & Squires EL 1980 Urination during ejaculation in a stallion. J Am Vet Med Assoc 176 224-227.	Equus caballus	Mixed materials	Tube	Semi-Elastic	Adjusted length/width, Warmed bladder	None	None	Not provided	Not provided	Not provided	Not provided	Not provided	Modified Colorado model AV
Naughton CK, Nelson DR & Thomas AJ 2003 Development of an inexpensive artificial vagina for semen collection from rabbits. J Androl 24 712-715.	Oryctolagus cuniculus domesticus	Mixed materials	Tube	Semi-Elastic	Warmed bladder	Silicone	Silicone	Elastic/no permanent shape	36-38ºC	Not provided	Not provided	Not provided	None
Naughton CK, Myles J & Thomas Jr. AJ 2013 The use of URYX for reversible vasectomy in a rabbit model. J Androl 25 545-553.	Oryctolagus cuniculus domesticus	Mixed materials	Tube	Semi-Elastic	Warmed bladder	Silicone	Silicone	Elastic/no permanent shape	36-38ºC	Not provided	Not provided	Not provided	None
Nenkoff G 1940 Aufzuchtkrankheiten und künstliche besamung in Bulgarien. Wien Tierarztl Monatsschr 27 385-396.	Bos taurus	Not provided	Tube	Semi-Elastic	Warmed bladder	Not provided	Not provided	Not provided	Not provided	Not provided	Not provided	Not provided	Not provided
Nenkoff G 1940 Aufzuchtkrankheiten und künstliche besamung in Bulgarien. Wien Tierarztl Monatsschr 27 385-396.	Equus caballus	Not provided	Tube	Semi-Elastic	Warmed bladder	Not provided	Not provided	Not provided	Not provided	Not provided	Not provided	Not provided	Not provided
Nenkoff G 1940 Aufzuchtkrankheiten und künstliche besamung in Bulgarien. Wien Tierarztl Monatsschr 27 385-396.	Ovis aries	Not provided	Tube	Semi-Elastic	Warmed bladder	Not provided	Not provided	Not provided	Not provided	Not provided	Not provided	Not provided	Not provided
Niasari-Naslaji A 2008 An update on Bactrian camel reproduction. J Camel Pract Res 15 1-6.	Camelus bactrianus	Not provided	Tube	Semi-Elastic	Imitation cervix, Warmed bladder	Latex, Plastic	Latex	Symmetrical, cone shape	38-40ºC	Not provided	5-20 mins	Sterile petroleum jelly	Modified bovine model AV
Niasari-Naslaji A, Mosarefi S, Bahmani N, et al. 2006 Effect of lactose extender with different levels of osmolality and pH on the viability of Bactrian camel (Camelus bactrianus) spermatozoa. Iran J Vet Res 7 14-22.	Camelus bactrianus	Not provided	Tube	Semi-Elastic	Imitation cervix, Warmed bladder, Other (external thermal jacket)	Rubber	Not provided	Not provided	45ºC	Not provided	2.5-11 mins	Sterile Vaseline	Bovine model AV, IMV, France
Niasari-Naslaji A, Mosarefi S, Bahmani N, et al. 2007 Semen cryopreservation in Bactrian camel (Camelus bactrianus) using SHOTOR diluent: Effects of cooling rates and glycerol concentrations. Theriogenology 68 618-625.	Camelus bactrianus	Not provided	Tube	Semi-Elastic	Imitation cervix, Warmed bladder, Other (external thermal jacket)	Rubber	Not provided	Not provided	45ºC	Not provided	2.5-11 mins	Sterile Vaseline	Bovine model AV, IMV, France
Niasari-Naslaji A, Mosarefi S, Gharahdaghi AA, et al. 2005 Comparison between two extenders for cryopreservation of bacterian camel semen. Reprod Fertil Dev 18 161.	Camelus bactrianus	Not provided	Tube	Semi-Elastic	Imitation cervix, Warmed bladder, Other (external thermal jacket)	Rubber	Not provided	Not provided	45ºC	Not provided	2.5-11 mins	Sterile Vaseline	Bovine model AV, IMV, France
Nikitkina E, Musidray A, Krutikova A, et al. 2020 Efficiency of tris-based extender steridyl for semen cryopreservation in stallions. Animals 10 1801.	Equus caballus	Mixed materials	Tube	Semi-Elastic	Not provided	Not provided	Not provided	Not provided	Not provided	Not provided	Not provided	Not provided	Hannover model AV, Minitüb GmbH, Tiefenbach, Germany
Nishikawa Y & Waide Y 1951 Studies on reproduction in asses. VI. On the method of collection and the properties of semen. Bull Natn Inst Agric Sci Tokyo 1 37-45.	Equus asinus	Mixed materials	Tube	Semi-Elastic	Not provided	Not provided	Not provided	Not provided	Not provided	Not provided	Not provided	Not provided	Not provided
Nishiyama H, Nobuyoshi N & Noboru F 1976 Studies on the accessory reproductive organs in the drake: 1. Addition to semen of the fluid from the ejaculatory groove region. Poultry Sci 55 234-242.	Anas platyrhynchos domesticus	Mixed materials	Tube	Rigid	None	Rubber	None	None	None	None	Not provided	Not provided	None
Nitharwal K, Singh P, Bhakat M, et al. 2017 Effect of season on semen quality parameters in Murrah buffalo. Indian J Anim Sci 87 64-69.	Bubalus bubalis	Not provided	Tube	Semi-Elastic	Warmed bladder	Neoprene (smooth)	Not provided	Not provided	42-45ºC	Not provided	Not provided	Sterilized K-Y jelly (if required)	Bovine model AV
Niwa T, Mizuho A & Soejima A 1959 Studies on artificial insemination in pigs. IV. A new type of artificial vagina, and improvement of the dummy and semen injector for pigs. Bull Natn Inst Agric Sci 18 45-46.	Sus scrofa domesticus	Not provided	Tube	Semi-Elastic	Imitation cervix, Warmed bladder	Rubber	Not provided	Not provided	Not provided	Not provided	Not provided	Not provided	Not provided
Nothling JO 1995 The effect of the addition of autologous prostatic fluid on the fertility of frozen-thawed dog semen after intravaginal insemination. Master’s Thesis, University of Pretoria.	Canis lupus familiaris	Mixed materials	Tube	Semi-Elastic	Air bladder, Warmed bladder	Latex	None	None	Not provided	Not provided	15-30 mins	Not provided	Modified bovine model AV
Nouri H, Shojaeian K, Samadian F, et al. 2018 Using Resveratrol and Epigallocatechin-3-Gallate to improve cryopreservation of stallion spermatozoa with low quality. J Equine Vet Sci 70 18-25.	Equus caballus	Mixed materials	Tube	Semi-Elastic	Not provided	Not provided	Not provided	Asymmetrical, integrated in liner	Not provided	Not provided	Not provided	Not provided	Missouri model AV
Nouri H, Towhidi A, Zhandi M, et al. 2013 The effects of centrifuged egg yolk used with INRA plus soybean lecithin extender on semen quality to freeze miniature Caspian horse semen. J Equine Vet Sci 33 1050-1053.	Equus caballus	Mixed materials	Tube	Semi-Elastic	Not provided	Not provided	Not provided	Asymmetrical, integrated in liner	Not provided	Not provided	Not provided	Not provided	Missouri model AV
Nowak A, Kochan J, Niżański W, et al. 2018 Influence of dioxin (2,3,7,8-tetrachlorodibenzo-p-dioxin) on the In vitro characteristics of equine gametes. J Equine Vet Sci 61 88-94.	Equus caballus	Mixed materials	Tube	Semi-Elastic	Not provided	Not provided	Not provided	Not provided	Not provided	Not provided	Not provided	Not provided	Hanover model AV
O’Brien JK, Steinman KJ, Schmitt T, et al. 2008 Semen collection, characterization and artificial insemination in the beluga (Delphinapterus leucas) using liquid-stored spermatozoa. Reprod Fertil Dev 20 770-783.	Delphinapterus leucas	Mixed materials	Unformed/Bag	Elastic	None	None	None	None	None	None	Not provided	Not provided	None
Oda SS & El-Ashmawy IM 2012 Adverse effects of the anabolic steroid, boldenone undecylenate, on reproductive functions of male rabbits. Int J Exp Path 93 172-178.	Oryctolagus cuniculus domesticus	Mixed materials	Tube	Semi-Elastic	Warmed bladder	Not provided	None	None	50ºC	Not provided	Not provided	Glycerol	None
Oddi S, Carluccio A, Ciaramellano F, et al. 2021 Cryotolerance of equine spermatozoa correlates with specific fatty acid pattern: A pilot study. Theriogenology 172 88-94.	Equus caballus	Mixed materials	Tube	Semi-Elastic	Not provided	Not provided	Not provided	Asymmetrical, integrated in liner	Not provided	Not provided	Not provided	Not provided	Missouri model AV
Ola SI 2016 OLIRAV: A simple, disposable rabbit artificial vagina device/procedure. Proceedings 11th World Rabbit Congress. June 15-18 2016 Qingdao, China 209-212.	Oryctolagus cuniculus domesticus	Mixed materials	Tube	Semi-Elastic	Warmed bladder	Latex	Plastic	Symmetrical, tube shape	55-60ºC	Not provided	0-7 secs	Not provided	None
Olğaç KT & Akçay E 2021 Effects of Spermine and Spermidine supplemented extenders on post-thaw spermatological parameters in stallion semen cryopreservation. Cryobiology 100 72-76.	Equus caballus	Mixed materials	Tube	Semi-Elastic	Gel filter, Warmed bladder	Not provided	Not provided	Asymmetrical, integrated in liner	Not provided	Not provided	Not provided	Not provided	Missouri model AV
Oliveira SN, Andrade LRP, Silva LFMC, et al. 2020 Fractionated semen collection as a tool to rescue fertility in stallions with seminal vesiculitis. Theriogenology 157 110-120.	Equus caballus	Mixed materials	Tube	Semi-Elastic	Warmed bladder	Plastic	Plastic	Elastic/no permanent shape	45ºC	Not provided	Not provided	None	Botucatu model AV, Botupharma®, Botucatu, São Paulo, Brazil
Omoyakhi MI, Orhueruata JM & Imasuen JA 2024 Development of a dummy for semen collection in rabbits. Pro. 49th Conf Nig Soc for Anim Prod 24 – 27 March, 2024, Univ. of Ibadan, Nigeria 584-587.	Oryctolagus cuniculus domesticus	Mixed materials	Tube	Semi-Elastic	Warmed bladder	Latex	None	None	45ºC	Not provided	Not provided	Not provided	None
Orsolini MF 2022 Microfluidic selection, zeta potential characterization, and sperm transcriptomics for the improvement of equine embryo production. Master’s Thesis, University of California Davis.	Equus caballus	Mixed materials	Tube	Semi-Elastic	Warmed bladder	Not provided	Not provided	Asymmetrical, integrated in liner	48ºC	Not provided	Not provided	Non-spermicidal lubricant	Missouri model AV
Orsolini MF, Verstraete MH, van Heule M, et al. 2022 Characterization of sperm cell membrane charge and selection of high-quality sperm using microfluidics in stallions. Theriogenology 192 1-8.	Equus caballus	Mixed materials	Tube	Semi-Elastic	Warmed bladder	Not provided	Not provided	Asymmetrical, integrated in liner	48ºC	Not provided	Not provided	Non-spermicidal lubricant	Missouri model AV
Ortiz I, Dorado J, Morrell JM, et al. 2015 Effect of single-layer centrifugation or washing on frozen–thawed donkey semen quality: Do they have the same effect regardless of the quality of the sample? Theriogenology 84 294-300.	Equus asinus	Mixed materials	Tube	Semi-Elastic	Air bladder, Gel filter, Warmed bladder	Not provided	Not provided	Asymmetrical, integrated in liner	Not provided	Not provided	Not provided	Not provided	Missouri model AV, Minitube, Tiefenbach, Germany
Ortiz I, Dorado J, Morrell J, et al. 2017 New approach to assess sperm DNA fragmentation dynamics: Fine-tuning mathematical models. J Anim Sci Biotechnol 8 23.	Equus asinus	Mixed materials	Tube	Semi-Elastic	Air bladder, Gel filter, Warmed bladder	Not provided	Not provided	Asymmetrical, integrated in liner	Not provided	Not provided	Not provided	Not provided	Missouri model AV, Minitube, Tiefenbach, Germany
Ortiz I, Dorado J, Ramírez L, et al. 2014 Effect of single layer centrifugation using Androcoll-E-Large on the sperm quality parameters of cooled-stored donkey semen doses. Animal 8 308-315.	Equus asinus	Mixed materials	Tube	Semi-Elastic	Air bladder, Gel filter, Warmed bladder	Not provided	Not provided	Asymmetrical, integrated in liner	Not provided	Not provided	Not provided	Not provided	Missouri model AV, Minitube
Otite JR 2012 Spermatozoal quality of cryopreserved canine semen using different extenders and chloroquine phosphate. Doctoral Dissertation, University of Ibadan.	Canis lupus familiaris	Rubber	Tube	Semi-Elastic	Air blader, Other (external air pump), Warmed bladder	Latex	Not provided	Symmetrical, cone shape	Not provided	Not provided	Not provided	Not provided	"Harrop" model AV
Otite JR 2012 Spermatozoal quality of cryopreserved canine semen using different extenders and chloroquine phosphate. Doctoral Dissertation, University of Ibadan.	Canis lupus familiaris	Rubber	Unformed/Bag	Elastic	None	Latex	None	None	Not provided	Not provided	Not provided	None	None
Otite JR & Egbunike GN 2000 Semen collection in the dog using a balloon artificial vagina. Trop Anim Prod Invest 3 151-157.	Canis lupus familiaris	Rubber	Unformed/Bag	Elastic	None	Latex	None	None	Not provided	Not provided	Not provided	None	None
Oztutar Stelletta F, Daşkin A, Tekin K, et al. 2023 Breeding soundness evaluation in alpaca (Vicugna pacos) males: A long retrospective study of the effects of cystic masses and environmental temperatures on scrotal measures. Kafkas Univ Vet Fak Derg 29 99-107.	Vicugna pacos	Mixed materials	Not provided	Not provided	Imitation cervix, Other (external heating device)	Not provided	Not provided	Not provided	38ºC	Not provided	Not provided	Not provided	Modified ovine model AV
Padalino B, Monaco D & Lacalandra GM 2015 Male camel behavior and breeding management strategies: How to handle a camel bull during the breeding season? Em J Food Agric 27 338-349.	Camelus dromedarius	Not provided	Tube	Semi-Elastic	Adjusted length/width, Warmed bladder	Not provided	Not provided	Not provided	55-60ºC	Not provided	Not provided	Not provided	Bovine model AV
Pakenas P, Ginkevichus R, Lenkutis V, et al. 1979. New techniques for collecting, freezing and using bull semen. Zhivotnovodstvo 3 63-64.	Bos taurus	Not provided	Tube	Semi-Elastic	Warmed bladder	Not provided	Not provided	Not provided	Not provided	Not provided	Not provided	Not provided	Not provided
Paldusová M, Kopec T, Filipčík R, et al. 2016 Effect of selected factors on qualitative and quantitative semen parameters of Czech Fleckvieh bulls. Acta Univ Agric Silvic Mendel Brun 64 1635-1643.	Bos taurus	Not provided	Tube	Semi-Elastic	Warmed bladder	Not provided	Not provided	Not provided	42ºC	Not provided	Not provided	Not provided	Bovine model AV
Panahi F, Niasari-Naslaji A, Seyedasgari F, et al. 2017 Supplementation of tris-based extender with plasma egg yolk of six avian species and camel skim milk for chilled preservation of dromedary camel semen. Anim Reprod Sci 184 11-19.	Camelus bactrianus	Mixed materials	Tube	Semi-Elastic	Imitation cervix, Other (external heating pad), Warmed bladder	Rubber	Not provided	Not provided	40ºC	Not provided	2.5-12 mins	Sterile Vaseline	Bovine model AV, IMV, France
Pankaj PK, Raina VS, Pourouchottamane R, et al. 2014 Relative efficiency of sterilization methods for the treatment of glassware part of artificial vagina to be used for bovine semen collection. Appl Biol Res 16 95-98.	Bos taurus	Not provided	Tube	Semi-Elastic	Warmed bladder	Not provided (smooth)	Not provided	Not provided	42-45ºC	Not provided	Not provided	Sterilized vaseline jelly	"Danish" model AV
Pankaj PK, Raina VS, Roy B, et al. 2009 Critical control points at the level of collection, processing and preservation of Sahiwal bull semen. Indian J Anim Sci 79 992-1000.	Bos taurus	Not provided	Tube	Semi-Elastic	Warmed bladder	Not provided (smooth)	Not provided	Not provided	42-45ºC	Not provided	Not provided	Sterilized vaseline jelly	"Danish" model AV
Panysheva LV & Kozenko TM 1940 Construction of an artificial vagina for use in artificial insemination in swine. Iskuss Osemen sel'khoz Zhivotn 1 246-248.	Sus scrofa domesticus	Not provided	Not provided	Not provided	Adjusted length/width, Other (water pump)	Not provided	Not provided	Not provided	Not provided	Not provided	Not provided	Not provided	Not provided
Panzani D, Rota A, Crisci A, et al. 2012 Embryo quality and transcervical technique are not the limiting factors in donkey embryo transfer outcome. Theriogenlogy 77 563-569.	Equus asinus	Mixed materials	Tube	Semi-Elastic	Not provided	Not provided	Not provided	Asymmetrical, integrated in liner	Not provided	Not provided	Not provided	Not provided	Colorado model AV, Missouri model AV
Papas M, Arroyo L, Bassols A, et al. 2019 Activities of antioxidant seminal plasma enzymes (SOD, CAT, GPX and GSR) are higher in jackasses than in stallions and are correlated with sperm motility in jackasses. Theriogenology 140 180-187.	Equus caballus/ Equus asinus	Mixed materials	Tube	Semi-Elastic	Gel filter	Not provided	Not provided	Not provided	Not provided	Not provided	Not provided	Not provided	Hannover model AV, Minitüb, Ibérica, S.L.; Tarragona, Spain
Papas M, Catalan J, Barranco I, et al. 2020 Total and specific activities of superoxide dismutase (SOD) in seminal plasma are related with the cryotolerance of jackass spermatozoa. Cryobiology 92 109-116.	Equus asinus	Mixed materials	Tube	Semi-Elastic	Gel filter	Not provided	Not provided	Not provided	Not provided	Not provided	Not provided	Not provided	Hannover model AV, Minitüb, Ibérica, S.L.; Tarragona, Spain
Papas M, Catalán J, Fernandez-Fuertes B, et al. 2019 Specific activity of superoxide dismutase in stallion seminal plasma is related to sperm cryotolerance. Antioxidants 8 539.	Equus caballus	Mixed materials	Tube	Semi-Elastic	Gel filter, Warmed bladder	Not provided	Not provided	Not provided	48-50ºC	Not provided	Not provided	Not provided	Hannover model AV, Minitüb GmbH, Tiefenbach, Germany
Papas M, Catalán J, Recuero S, et al. 2020 Single layer centrifugation improves the quality of fresh donkey semen and modifies the sperm ability to interact with polymorphonuclear neutrophils. Animals 10 2128.	Equus asinus	Mixed materials	Tube	Semi-Elastic	Gel filter	Not provided	Not provided	Not provided	Not provided	Not provided	Not provided	Not provided	Hannover model AV, Minitüb GmbH, Tiefenbach, Germany
Parker WG, Braun RK, Bean B, et al. 1987 Avulsion of the bovine prepuce from its attachment to the penile integument during semen collection with an artificial vagina. Theriogenology 28 237-256.	Bos taurus	Not provided	Tube	Semi-Elastic	Adjusted length/width, Warmed bladder	Not provided	Not provided	Symmetrical, cone shape	52-60ºC	Not provided	Not provided	Sterile lubricating jelly	Not provided
Paršutin GV 1939 Methods of collecting sperm fluid of stallions. Voprosy Plodov Rabotosp Losad 141-148.	Equus caballus	Mixed materials	Tube	Semi-Elastic	Warmed bladder	Not provided	Not provided	Not provided	Not provided	Not provided	Not provided	Not provided	Not provided
Paršutin GV 1937 A comparison of the different methods of sperm collection in the horse. Konevodstvo 1 36-42.	Equus caballus	Mixed materials	Tube	Semi-Elastic	Warmed bladder	Not provided	Not provided	Not provided	Not provided	Not provided	Not provided	Not provided	Not provided
Pasing S, von Lewinski M, Wulf M, et al. 2013 Influence of semen collection on salivary cortisol release, heart rate, and heart rate variability in stallions. Theriogenology 80 256-261.	Equus caballus	Mixed materials	Tube	Semi-Elastic	Warmed bladder	Not provided	Not provided	Not provided	44ºC	Not provided	Not provided	Not provided	Hannover model AV, Minitube, Tiefenbach, Germany
Paufler SK & Foote RH 1969 Semen quality and testicular function in rabbits following repeated testicular biopsy and unilateral castration. Fertil Steril 20 618-625.	Oryctolagus cuniculus domesticus	Rubber	Tube	Semi-Elastic	Warmed bladder	Not provided	None	None	50ºC	Not provided	Not provided	Glycerol	None
Paula NRdO, Andrioli A, Cardoso JdFS, et al. 2009 Profile of the Caprine arthritis-encephalitis virus (CAEV) in blood, semen from bucks naturally and experimentally infected in the semi-arid region of Brazil. Small Rumin Res 85 27-33.	Capra aegagrus hircus	Not provided	Not provided	Not provided	Adjusted length/width	Not provided	Not provided	Not provided	Not provided	Not provided	Not provided	Not provided	"Short" model AV
Pereira GR, Becker EG, Siqueira LC, et al. 2010 Assessment of bovine spermatozoa viability using different cooling protocols prior to cryopreservation. Ital J Anim Sci 9 e88.	Bos taurus	Not provided	Tube	Semi-Elastic	Warmed bladder	Not provided	Not provided	Not provided	Not provided	Not provided	Not provided	Not provided	Bovine model AV
Pérez B & Mateos E 1996 Effect of photoperiod on semen production and quality in bucks of Verata and Malagueña breeds. Small Rumin Res 22 163-168.	Capra aegagrus hircus	Not provided	Not provided	Not provided	Air bladder, Warmed bladder	Not provided	Not provided	Not provided	40-42ºC	Not provided	Not provided	K-Y Jelly, Johnson and Johnson Products Inc., New Brunswick, NJ, USA	Not provided
Perry EJ 1960 Cattle In Artificial Insemination of Farm Animals, EJ Perry (ed), 3rd rvs edn. pp 113-151. Oxford & IBH Publishing Co.	Bos taurus	Rubber	Tube	Semi-Elastic	Adjusted length/width, Air bladder, Warmed bladder	Rubber	Rubber	Symmetrical, cone shape	40-46ºC	Not provided	Not provided	Sterile, water-soluble lubricating jelly	Not provided
Petelikova J 1974 An improved bull semen collection technique. Nas Chov 34 292-293.	Equus caballus	Mixed materials	Tube	Semi-Elastic	Warmed bladder	Plastic, Rubber	Rubber	Symmetrical, cone shape	Not provided	Not provided	Not provided	Not provided	"Pulawy" model AV; Russian model AV
Petelikova J, Matousek V & Muller Z 1977 Zkusenosti s inseminaci klisen zmrazenym hrebcim spermatem. Nas Chov 37 475-476.	Equus caballus	Mixed materials	Tube	Semi-Elastic	Warmed bladder	Not provided	None	None	Not provided	Not provided	Not provided	Not provided	Not provided
Phetudomsinsuk K, Sirinarumitr K, Choothesa A, et al. 2009 Freezability of Thai native crossbred horse semen in different extenders. Thai J Vet Med 39 2.	Equus caballus	Mixed materials	Tube	Semi-Elastic	Not provided	Not provided	Not provided	Asymmetrical, integrated in liner	Not provided	Not provided	Not provided	Not provided	Missouri model AV
Pineda MH & Dooley MP 1991 Effect of method of seminal collection on the retrograde flow of spermatozoa into the urinary bladder of rams. Am J Vet Res 52 307-313.	Ovis aries	Not provided	Not provided	Not provided	Warmed bladder	Not provided	Not provided	Not provided	40-44ºC	Not provided	Not provided	Not provided	Edwards Agri-Supply Inc, Baraboo, Wis.
Pirtle T 2021 Mothers and forgotten fathers: Prenatal effects and paternal influences on mammalian sex ratios. Doctoral Dissertation, University of Tasmania.	Equus caballus	Mixed materials	Tube	Semi-Elastic	Adjusted length/width, Gel filter, Warmed bladder	Not provided	Not provided	Asymmetrical, integrated in liner	Not provided	Not provided	Not provided	Not provided	Missouri model AV, Minitube, VIC, AUS
Platz CC, Wildt DE & Seager WJ 1978 Pregnancy in the domestic cat after artificial insemination with previously frozen spermatozoa. J Reprod Fertil 52 279-282.	Felis catus	Mixed materials	Tube	Rigid	None	None	None	None	None	None	Not provided	Not provided	None
Pliško NT 1961 The effect on semen of toxic substances in rubber. Svinovodstvo 15 39-40.	Sus scrofra domesticus	Mixed materials	Tube	Semi-Elastic	Warmed bladder	Not provided	Not provided	Not provided	Not provided	Not provided	Not provided	Not provided	Not provided
Plyashchenko S, Khokhlova I, Skrebneva G, et al. 1982 The results of enforced exercise of boars. Svinovodstvo 7 26-27.	Sus scrofra domesticus	Not provided	Not provided	Not provided	Adjusted length/width	Not provided	Not provided	Not provided	Not provided	Not provided	Not provided	Not provided	Not provided
Podico G 2019 Studies on early fetal loss in mares. Master’s Thesis, University of Illinois at Urbana-Champaign.	Equus caballus	Mixed materials	Tube	Semi-Elastic	Warmed bladder	Not provided	Not provided	Asymmetical, integrated in liner	Not provided	Not provided	Not provided	Not provided	Missouri model AV
Podico G, Bittar JH, Loux SC, et al. 2024 The interaction between seminal plasma, sperm, and endometrium in inter- and intra-species breeding in equids. Reproduction 167 e230472.	Equus asinus/ Equus caballus	Mixed materials	Tube	Semi-Elastic	Gel filter, Warmed bladder	Not provided	Not provided	Asymmetical, integrated in liner	Not provided	Not provided	Not provided	Not provided	Missouri model AV (16 in), Nasco, Fort Atkinson, WI, USA
Podico G & Canisso IF 2024 Mule embryos share identical morphological features to horse embryos. Theriogenology 216 196-202.	Equus asinus/ Equus caballus	Mixed materials	Tube	Semi-Elastic	Gel filter, Warmed bladder	Not provided	Not provided	Asymmetical, integrated in liner	Not provided	Not provided	Not provided	Not provided	Missouri model AV (16 in), Nasco, Fort Atkinson, WI, USA
Podico G, Ellerbrock RE, Curcio BR, et al. 2020 Single-layer colloid centrifugation as a method to process urine-contaminated stallion semen after freezing-thawing. J Equine Vet Sci 87 102910.	Equus caballus	Mixed materials	Tube	Semi-Elastic	Warmed bladder	Not provided	Not provided	Asymmetical, integrated in liner	Not provided	Not provided	Not provided	Not provided	Missouri model AV
Podico G, Spencer KM, Magalhaes HB, et al. 2023 Semen quality of the first and second ejaculates collected from breeding inactive stallions after cooling and freezing. Vet Sci 10 173.	Equus caballus	Mixed materials	Tube	Semi-Elastic	Gel filter, Warmed bladder	Not provided	Not provided	Asymmetical, integrated in liner	Not provided	Not provided	Not provided	Not provided	Missouri model AV, Nasco, Fort Atkinson, WI, USA
Pomytko VN, Vladimirov AV & Andreeva VS 1972 New techniques of artificial insemination in rabbits. VIIth International Congress on Animal Reproduction and Artificial Insemination, Munich, 486.	Oryctolagus cuniculus domesticus	Mixed materials	Tube	Semi-Elastic	Other (external heating device)	Not provided	Not provided	Not provided	Not provided	Not provided	Not provided	Not provided	Not provided
Ponthier J, Desvals M, Franck T, et al. 2012 Myeloperoxidase in equine semen: Concentration and localization during freezing processing. J Equine Vet Sci 32 32-37.	Equus caballus	Mixed materials	Tube	Semi-Elastic	Warmed bladder	Not provided	Not provided	Not provided	Not provided	Not provided	Not provided	Not provided	Colorado model AV
Ponthier J, Franck T, Parrilla-Hernandez S, et al. 2014 Concentration, activity and biochemical characterization of myeloperoxidase in fresh and post-thaw equine semen and their implication on freezability. Reprod Dom Anim 49 285-291.	Equus caballus	Mixed materials	Tube	Semi-Elastic	Warmed bladder	Not provided	Not provided	Not provided	Not provided	Not provided	Not provided	Not provided	Colorado model AV
Pozdnjakov PM 1959 Semenpriemnik k iskusstvennoi vagine dlja ovec. Avt Sv SSSR 120075.	Ovis aries	Not provided	Not provided	Not provided	Warmed bladder	Not provided	Not provided	Not provided	Not provided	Not provided	Not provided	Not provided	Not provided
Prado V, Orihuela A, Lozano S, et al. 2002 Management of the female stimulus during semen collection and its association with libido re-establishment and semen characteristics of goats. J Anim Sci 80 1520-1523.	Capra aegagrus hircus	Rubber	Tube	Semi-Elastic	Air bladder, Warmed bladder	Not provided	Not provided	Not provided	43-46ºC	Not provided	Not provided	Not provided	Nasco
Prahov R 1943 A new semen collector for cattle and sheep semen for artificial insemination at low temperatures. Fecondazione artificiale degli animali domestici 5 53-57.	Bos taurus	Not provided	Tube	Semi-Elastic	Warmed bladder	Not provided	Not provided	Not provided	Not provided	Not provided	Not provided	Not provided	Not provided
Prahov R 1943 A new semen collector for cattle and sheep semen for artificial insemination at low temperatures. Fecondazione artificiale degli animali domestici 5 53-57.	Ovis aries	Not provided	Tube	Semi-Elastic	Warmed bladder	Not provided	Not provided	Not provided	Not provided	Not provided	Not provided	Not provided	Not provided
Prasinou P, De Amicis I, Fusaro I, et al. 2023 The lipidomics of spermatozoa and red blood cells membrane profile of Martina Franca donkey: Preliminary evaluation. Animals 13 8.	Equus asinus	Mixed materials	Tube	Semi-Elastic	Warmed bladder	Not provided	Not provided	Asymmetrical, integrated in liner	Not provided	Not provided	Not provided	Not provided	Missouri model AV
Pratap N 2020 Effect of OPTIXcell and triladyl etender on post thaw quality of cryopreserved dromedary camel spermatozoa. EC Vet Sci 5.8 56-61.	Camelus dromedarius	Not provided	Tube	Semi-Elastic	Warmed bladder	Not provided	Not provided	Not provided	Not provided	Not provided	Not provided	Not provided	Bovine model AV
Prokopcev VM 1962 Improvement of the artificial vagina for boars. Zhivotnovodstvo 24 36-37.	Sus scrofa domesticus	Mixed materials	Tube	Semi-Elastic	Adjusted length/width, Warmed bladder	Plastic	Not provided	Not provided	Not provided	Not provided	Not provided	Not provided	Not provided
Puget A 1972 Artificial insemination in the rabbit. Technical aspects and results. Rev Med Vet 123 355-363.	Oryctolagus cuniculus domesticus	Mixed materials	Tube	Semi-Elastic	Warmed bladder	Not provided	Not provided	Not provided	Not provided	Not provided	Not provided	Not provided	"Bredderman" model AV
Pytlík J, Stándník L, Ducháček J, et al. 2020 Comparative study of pregnancy rate of dairy cows inseminated with fresh or frozen-thawed semen. Acta Univ Agric Silvic Mendel Brun 68 573-581.	Bos taurus	Not provided	Tube	Semi-Elastic	Warmed bladder	Not provided	Not provided	Not provided	38ºC	Not provided	Not provided	Not provided	Not provided
Qadeer S, Khan MA, Shazad Q, et al. 2016 Efficiency of beetle (Dendroides canadensis) recombinant antifreeze protein for buffalo semen freezability and fertility. Theriogenology 86 1662-1669.	Bubalus bubalis	Mixed materials	Tube	Semi-Elastic	Warmed bladder	Not provided	Rubber	Not provided	42°C	Not provided	Not provided	Not provided	IMV, France
Quartuccio M, Marino G, Taormina A, et al. 2011 Seminal characteristics and sexual behaviour in Ragusano donkeys (Equus asinus) during semen collection on the ground. Large Anim Rev 17 151-155.	Equus asinus	Mixed materials	Tube	Semi-Elastic	Warmed bladder	Plastic	Not provided	Not provided	50ºC	Not provided	Not provided	Sterile K-Y jelly, Johnson & Johnson, New Brunswick, NJ, USA	Colorado model AV, Animal Reproduction Systems, Chino, CA, USA
Quinlan J & Steyn HP 1941 Observations on artificial insemination of sheep with fresh and stored semen. Onderstepoort J Vet Sci Anim Ind 16 263-297.	Ovis aries	Rubber	Tube	Semi-Elastic	Air bladder, Warmed bladder	Rubber	Not provided	Not provided	40-41ºC	Not provided	Not provided	Not provided	Holborn Instrument Coy type AV
Quinn PJ, Salamon S & White IG 1968 The effect of cold shock and deep-freezing on ram spermatozoa collected by electrical ejaculation and by an artificial vagina. Aust J Agric Res 19 119-128.	Ovis aries	Rubber	Tube	Semi-Elastic	Air bladder, Warmed bladder	Not provided	Not provided	Not provided	Not provided	Not provided	Not provided	Not provided	Not provided
Quinn PJ & White IG 1966 Variation in semen cations in relation to semen quality and methods of collection. Fertil Steril 17 815-825.	Bos taurus	Rubber	Tube	Semi-Elastic	Warmed bladder	Rubber	Rubber	Symmetrical, cone shape	40-44ºC	Not provided	Not provided	Not provided	Modifiied Swedish bovine model AV
Quinn PJ & White IG 1966 Variation in semen cations in relation to semen quality and methods of collection. Fertil Steril 17 815-825.	Ovis aries	Rubber	Tube	Semi-Elastic	Air bladder, Warmed bladder	Rubber	Rubber	Symmetrical, cone shape	41-44ºC	Not provided	Not provided	Not provided	Modified Russian ovine model AV
Quiñones-Pérez C, Hidalgo M, Ortiz I, et al. 2021 Characterization of the seminal bacterial microbiome of healthy, fertile stallions using next-generation sequencing. Anim Reprod 18 e20200052.	Equus caballus	Mixed materials	Tube	Semi-Elastic	Gel filter	Plastic	Not provided	Asymmetrical, integrated in liner	Not provided	Not provided	Not provided	Not provided	Missouri model AV
Quiñones-Pérez C, Martínez A, Crespo F, et al. 2020 Comparative semen microbiota composition of a stallion in a Taylorella equigenitalis carrier and non-carrier state. Animals 10 868.	Equus caballus	Mixed materials	Tube	Semi-Elastic	Gel filter, Warmed bladder	Plastic	Not provided	Asymmetrical, integrated in liner	Not provided	Not provided	Not provided	Not provided	Missouri model AV
Radford P 1961 The artificial insemination of pigs in the field. Vet Rec 73 985-991.	Sus scrofa domesticus	Mixed materials	Tube	Semi-Elastic	Air bladder, Warmed bladder	Not provided	Not provided	Not provided	Not provided	Not provided	Not provided	Not provided	Not provided
Rateb SA 2016 Ultrasound-assisted liquefaction of dromedary camel semen. Small Rumin Res 141 48-55.	Camelus dromedarius	Mixed materials	Tube	Semi-Elastic	Warmed bladder	Plastic	Not provided	Not provided	40ºC	Not provided	Not provided	Not provided	Modified bovine model AV
Rathore AK 1970 A comparative study of semen collection in Merino rams by electro-ejaculation and artificial vagina. Indian Vet J 47 668-671.	Ovis aries	Rubber	Not provided	Semi-Elastic	Warmed bladder	Not provided	Not provided	Not provided	Not provided	Not provided	Not provided	Not provided	Not provided
Rauthan A, Mehta P, Nautiyal P, et al. 2022 Process and importance of artificial insemination in cows. Int J Vet Sci Agric Res 4 11-14.	Bos taurus	Rubber	Not provided	Semi-Elastic	Air bladder, Warmed bladder	Latex	Rubber	Symmetrical, cone shape	40-42ºC	Not provided	Not provided	Not provided	Not provided
Rauthan A & Negi A 2022 Artificial insemination in cattle. Int J Vet Sci Anim Husb 7 5-8.	Bos taurus	Rubber	Tube	Semi-Elastic	Warmed bladder	Rubber	Rubber	Symmetrical, cone shape	40-45ºC	Not provided	Not provided	Not provided	Not provided
Redivo Júnior N, de Souza CD, Martina EAF, et al. 2020 Scrotal thermography to assess the seminal quality in Nelore and Girolando bulls. Semin Ciênc Agrár 41 131-144.	Bos indicus/Bos taurus	Not provided	Not provided	Semi-Elastic	Warmed bladder	Not provided	Not provided	Not provided	42-45ºC	Not provided	Not provided	Not provided	Not provided
Rego JPA, Moura AA, Nouwens AS, et al. 2015 Seminal plasma protein profiles of ejaculates obtained by internal artificial vagina and electroejaculation in Brahman bulls. Anim Reprod Sci 160 126-137.	Bos taurus indicus	Mixed materials	Tube	Rigid	None	Rubber	None	None	None	None	Not provided	Non-spermicidal lubricant, saline	US patent No. 6,554,811
Rempt D & Zwanenburg 1948. Pseudomonas aeruginosa (Ps. pyocyanea, Bac. pyocyaneus) in het sperma van drie dekstieren. Tijdschr Diergeneeskd 73 224-230.	Bos taurus	Mixed materials	Tube	Semi-Elastic	Warmed bladder	Not provided	Not provided	Not provided	Not provided	Not provided	Not provided	Not provided	Not provided
Remy W 1940 The importance of artificial insemination of cattle in foot and mouth disease. Master’s Thesis, University of Giessen.	Bos taurus	Mixed materials	Tube	Semi-Elastic	Warmed bladder	Not provided	Not provided	Not provided	Not provided	Not provided	Not provided	Not provided	Hannover model AV
Restrepo-Betancur G, Cantero-Nanclares JM & Montoya-Paez JD 2016 Efecto de la centrifugación sobre la integridad y la funcionalidad de espermatozoides equinos. Rev Bio Agro 14 119-125.	Equus caballus	Not provided	Tube	Semi-Elastic	Warmed bladder	Not provided	Not provided	Asymmetrical, integrated in liner	Not provided	Not provided	Not provided	Non-spermicidal gel	Missouri model AV
Restrepo G & Rojano B 2018 Isoespintanol improves the post-thaw quality of stallion semen. Indian J Anim Sci 88 50-54.	Equus caballus	Mixed materials	Tube	Semi-Elastic	Air bladder, Warmed bladder	Not provided	Not provided	Asymmetrical, integrated in liner	Not provided	Not provided	Not provided	Non-spermicidal gel	Missouri model AV, Minitube, Tiefenbach, Germany
Rezagholizadeh A, Gharagozlou F, Niasari-Naslaji A, et al. 2015 Evaluation of sperm characteristics in Caspian stallions using Computer-Assisted Sperm Analysis. J Equine Vet Sci 35 505-509.	Equus caballus	Mixed materials	Tube	Semi-Elastic	Gel filter, Warmed bladder	Not provided	Not provided	Asymmetrical, integrated in liner	Not provided	Not provided	Not provided	Not provided	Missouri AV model, IMV International Co., France
Ribas-Maynou J, Garcia-Bonavila E, Hidalgo CO, et al. 2021 Species-specific differences in sperm chromatin decondensation between eutherian mammals underlie distinct lysis requirements. Front Cell Dev Biol 9 669182.	Equus caballus	Mixed materials	Tube	Semi-Elastic	Gel filter	Not provided	Not provided	Not provided	Not provided	Not provided	Not provided	Not provided	Hannover model AV, MiniTüb, Tiefenbach, Germany
Ribas-Maynou J, Garcia-Bonavila E, Hidalgo CO, et al. 2021 Species-specific differences in sperm chromatin decondensation between eutherian mammals underlie distinct lysis requirements. Front Cell Dev Biol 9 669182.	Equus asinus	Mixed materials	Tube	Semi-Elastic	Gel filter	Not provided	Not provided	Not provided	Not provided	Not provided	Not provided	Not provided	Hannover model AV, MiniTüb, Tiefenbach, Germany
Rijsselaere T & Van Soom A 2010 Semen collection, assessment and artificial insemination in the cat. Vlaams Diergeneeskundig Tijdschrift 79 467-470.	Felis catus	Mixed materials	Tube	Rigid	None	None	None	None	None	None	Not provided	Not provided	None
Roach AN 2019 Effects of Krebs cycle acids and erythritol in clarified egg yolk media on dairy bull sperm motility. Master’s Thesis, Texas A&M University.	Bos taurus	Not provided	Tube	Semi-Elastic	Warmed bladder	Not provided	Not provided	Asymmetrical, integrated in liner	Not provided	Not provided	Not provided	Not provided	Missouri model AV
Rocha UF 1945 Notas sobre a inseminagao artificial em bovinos. Coleta de semen por massagem direta da glande. Emprego de vitaminas B1 e C no tratamento da infecundidade senil. Rev Med Vet Zoot 3 169-174.	Bos taurus	Mixed materials	Tube	Semi-Elastic	Air bladder, Warmed bladder	Rubber	Rubber	Symmetrical, cone shape	40-44ºC	Not provided	Not provided	Not provided	None
Rodin M 1934 The influence of the temperature of the artificial vagina on the act of ejaculation of the ram. Ovcevodstvo 7 34-35.	Ovis aries	Not provided	Not provided	Not provided	Warmed bladder	Not provided	Not provided	Not provided	40-65ºC	Not provided	Not provided	Not provided	Not provided
Rodin II 1940 The influence of thermal and mechanical stimuli on ejaculation into the artificial vagina in rams. Iskusst Osemen Zivotn 1 225-241.	Ovis aries	Not provided	Not provided	Not provided	Adjusted length/width, Warmed bladder	Not provided	Not provided	Not provided	41-65ºC	10-140 mmHg	Not provided	Not provided	Not provided
Rodin II 1963 A new apparatus for collecting ram semen. Veterinariya 40 68-69.	Ovis aries	Not provided	Tube	Semi-Elastic	Warmed bladder	Rubber	Not provided	Not provided	28ºC	Not provided	Not provided	Not provided	Not provided
Rodin I 1961 Improving the artificial vagina. Molochnoe i Myasnoe Skotovodstvo 6 40-41.	Bos taurus	Not provided	Tube	Semi-Elastic	Warmed bladder	Rubber	Not provided	Not provided	Not provided	Not provided	Not provided	Not provided	Not provided
Rodin II 1964 Improved apparatus for collecting semen from bulls and rams. 5th Int Congress Animal Reproduction A.I, 6 173-176.	Bos taurus	Not provided	Tube	Semi-Elastic	Adjusted length/width, Warmed bladder	Not provided	Not provided	Not provided	Not provided	Not provided	Not provided	Not provided	Not provided
Rodin I 1966 An artificial vagina with a balloon-shaped expansion. Molochn Myasn Skotovod 11 41-42.	Bos taurus	Not provided	Not provided	Not provided	Other (internal pressure device)	Not provided	Not provided	Not provided	Not provided	Not provided	Not provided	Not provided	Not provided
Rodin II, Ryazanskii MP & Chalyi VP 1973 Comparison of artificial vaginas for bulls. Veterinariya 7 74-76.	Bos taurus	Not provided	Not provided	Not provided	Adjusted length/width	Not provided	Not provided	Not provided	Not provided	Not provided	Not provided	Not provided	Not provided
Rodolfo A 1934 The physiology of reproduction in swine. II. Some observations on mating. Phillipp J Sci 55 18.	Sus scrofra domesticus	Not provided	Not provided	Not provided	Warmed bladder	Not provided	Not provided	Not provided	Not provided	Not provided	Not provided	Not provided	Not provided
Romano JE & Christians C 2009 Sperm loss using different artificial vaginas in rams. Small Rumin Res 83 85-87.	Ovis aries	Rubber	Tube	Semi-Elastic	Adjusted length/width, Warmed bladder	Rubber (smooth)	Not provided	Not provided	40-42ºC	Not provided	Not provided	K-Y Jelly, Ortho Pharmaceutical Corp., Raritan, NJ, USA	"Short" ovine model AV, IMV, Maple Grove, MN, USA; "long" ovine model AV, NASCO, Fort Atkinson, WI, USA
Rosa JDM, Antunes KGSdeL, da Silva DMK, et al. 2024 Avaliação andrológica em jumento da raça Pêga utilizando sêmen coletado com vagina artificial artisanal. Pubvet 18 e1526.	Equus asinus	Mixed materials	Tube	Semi-Elastic	Air bladder, Other (external thermal jacket), Warmed bladder	Plastic	Plastic	Elastic/no permanent shape	45ºC	Not provided	Not provided	Not provided	None
Rota A, Puddu B, Sabatini C, et al. 2018 Reproductive parameters of donkey jacks undergoing puberty. Anim Reprod Sci 192 119-125.	Equus asinus	Not provided	Tube	Semi-Elastic	Not provided	Not provided	Not provided	Asymmetrical, integrated in liner	Not provided	Not provided	Not provided	Not provided	Missouri model AV
Rota A, Sgorbini M, Panzani D, et al. 2017 Effect of housing system on reproductive behaviour and on some endocrinological and seminal parameters of donkey stallions. Reprod Dom Anim 53 40-47.	Equus asinus	Not provided	Tube	Semi-Elastic	Warmed bladder	Not provided	Not provided	Asymmetrical, integrated in liner	Not provided	Not provided	Not provided	Not provided	Missouri model AV
Rowson LEA 1944 A year of artificial insemination. Vet Rec 56 165-167.	Bos taurus	Mixed materials	Tube	Semi-Elastic	Adjusted length/width, Warmed bladder	Not provided	Not provided	Not provided	Not provided	Not provided	Not provided	Not provided	Not provided
Saad MF, Attia ZI & El-Sayed TA 2017 Improvement of reproductive effeciency by adenosine injection in male rabbits. Egypt J Rabbit Sci 27 413-426.	Oryctolagus cuniculus domesticus	Mixed materials	Tube	Semi-Elastic	Warmed bladder	Silicone	Silicone	Elastic/no permanent shape	36-38ºC	Not provided	Not provided	Not provided	None
Sabatini C, Rota A, Panzani D, et al. 2018 Postmating endometritis and pregnancy rate were not affected by the addition to frozen-thawed semen of filtered seminal plasma when mares without evidence of endometritis were artificially inseminated once 40 hours post-gonadotropin-releasing hormone treatment. J Equine Vet Sci 62 54-59.	Equus caballus	Not provided	Tube	Semi-Elastic	Warmed bladder	Not provided	Not provided	Not provided	Not provided	Not provided	Not provided	Not provided	Colorado model AV
Saha A, Asaduzzaman M, Akter S, et al. 2022 Effect of different preservation time of chilled semen on the fertility of field indigenous ewes. Agric Sci Dig 42 223-227.	Ovis aries	Rubber	Tube	Semi-Elastic	Air bladder, Other (external thermal jacket, Warmed bladder	Latex (smooth)	Latex	Symmetrical, cone shape	45ºC	Not provided	Not provided	Sterilized Vaseline	Not provided
Salhab SA & Merilan CP 1989 Effects of liner composition, cooling profile and time of glycerolization on survival of bovine spermatozoa. Theriogenology 31 623-630.	Bos taurus	Mixed materials	Tube	Not provided	Other (external thermal jacket)	Plastic	Plastic	Not provided	Not provided	Not provided	Not provided	None	Not provided
Salhab SA & Merilan CP 1989 Effects of liner composition, cooling profile and time of glycerolization on survival of bovine spermatozoa. Theriogenology 31 623-630.	Bos taurus	Rubber	Tube	Not provided	Other (external thermal jacket)	Rubber	Rubber	Not provided	Not provided	Not provided	Not provided	None	Not provided
Salhab SA & Merilan CP 1991 Some effects of collection equipment, glycerolation, and post-thaw re-equilibration times on the motility and survival of bovine spermatozoa. Anim Reprod Sci 24 53-61.	Bos taurus	Mixed materials	Tube	Not provided	Not provided	Plastic	Plastic	Not provided	Not provided	Not provided	Not provided	None	Not provided
Salhab SA & Merilan CP 1991 Some effects of collection equipment, glycerolation, and post-thaw re-equilibration times on the motility and survival of bovine spermatozoa. Anim Reprod Sci 24 53-61.	Bos taurus	Rubber	Tube	Not provided	Not provided	Rubber	Rubber	Not provided	Not provided	Not provided	Not provided	None	Not provided
Salisbury GW & Willett EL 1940 An artificial vagina for controlled-temperature studies of bull semen. Cornell Vet 30 25-29.	Bos taurus	Rubber	Tube	Semi-Elastic	Warmed bladder	Not provided	Not provided	Not provided	Not provided	Not provided	Not provided	Not provided	Not provided
Salzman A 1936 Polucenie spermy u losadei. Konevodstvo 7 54-58.	Equus caballus	Mixed materials	Tube	Semi-Elastic	Warmed bladder	Not provided	Not provided	Not provided	Not provided	Not provided	Not provided	Not provided	Not provided
Salzman AA 1940 Harakteristika spermy oslov. Doklady Vsesoyuznoi Akademii sel'sko-khozyaistvennykh Nauk im V. I. Lenina 7 37-38.	Equus asinus	Mixed materials	Tube	Semi-Elastic	Warmed bladder	Not provided	Not provided	Not provided	Not provided	Not provided	Not provided	Not provided	Not provided
Salzman AA 1940 Polucenie spermy u oslov. Trudy Lab Iskusst Osemen Zivotn 1 249-252.	Equus asinus	Mixed materials	Tube	Semi-Elastic	Warmed bladder	Not provided	Not provided	Not provided	Not provided	Not provided	Not provided	Not provided	Not provided
Sampaio BFB, Nogueira BG, Souza MIL, et al. 2020 Effects of the addition of docosahexaenoic acid and α-tocopherol on quality of equine spermatozoa stored at 5°C. Ciênc Agrár 41 167-180.	Equus caballus	Mixed materials	Tube	Semi-Elastic	Warmed bladder	Plastic	Plastic	Elastic/no permanent shape	42-45ºC	Not provided	Not provided	Not provided	Botucatu model AV
Sánchez-Dávila F, Hernández-Melo VA, Ledezma-Torres RA, et al. 2022 Cloprostenol enhances sexual behaviour and semen quality in growing lambs more effectively than Dinoprost. Reprod Domest Anim 57 611-615.	Ovis aries	Not provided	Not provided	Not provided	Warmed bladder	Not provided	Not provided	Not provided	39ºC	Not provided	Not provided	Not provided	Not provided
Sanchez-Rodrigues A, Hall S, Mauk P, et al. 2019 Use of a new artificial vagina without a liner reduced sperm motility in a stallion. Clinical Theriogenology 11 607-610.	Equus caballus	Not provided	Tube	Semi-Elastic	Warmed bladder	Plastic, Rubber	Not provided	Not provided	Not provided	Not provided	Not provided	Not provided	Not provided
Santiani Acosta A, Vargas SE, Cuya MV, et al. 2013 Effect of the addition of two superoxide dismutase analogues (Tempo and Tempol) to alpaca semen extender for cryopreservation. Theriogenology 79 842-846.	Vicugna pacos	Not provided	Not provided	Not provided	Other (external heating device)	Not provided	Not provided	Not provided	Not provided	Not provided	Not provided	Not provided	Ovine model AV
Santolaria P, Vicente-Fiel S, Palacín I, et al. 2015 Predictive capacity of sperm quality parameters and sperm subpopulations on field fertility after artificial insemination in sheep. Anim Reprod Sci 163 82-88.	Ovis aries	Rubber	Tube	Semi-Elastic	Warmed bladder	Not provided	Not provided	Not provided	Not provided	Not provided	Not provided	Not provided	IMV, L’Aigle, France
Savchuk DI & Svyatovets GD 1973 An apparatus for collecting bull semen. Zhivotnovodstvo 12 82-84.	Bos taurus	Mixed materials	Tube	Semi-Elastic	Warmed bladder	Not provided	Not provided	Not provided	Not provided	Not provided	Not provided	Not provided	Not provided
Schaffer NE, Beehler B, Jeyendran RS, et al. 1990 Methods of semen collection in an ambulatory greater one-horned rhinoceros (Rhinoceros unicornis). Zoo Biol 9 211-221.	Rhinoceros unicornis	Mixed materials	Tube	Semi-Elastic	Warmed bladder	Latex	Latex	Asymmetrical, integrated in liner	40-45ºC	Not provided	Not provided	Not provided	None
Scherzer J, Frayrer-Hosken RA, Aceves M, et al. 2009 Freezing equine semen: the effect of combinations of semen extenders and glycerol on post-thaw motility. Aust Vet J 87 275-279.	Equus caballus	Not provided	Tube	Semi-Elastic	Not provided	Not provided	Not provided	Asymmetrical, integrated in liner	Not provided	Not provided	Not provided	Not provided	Missouri model AV
Schmidt K 1950 Die praktische durchführung der künstlichen besamung beim pferd. Monatsh Veterinaermed 5 29-34.	Equus caballus	Mixed materials	Tube	Semi-Elastic	Warmed bladder	Not provided	Not provided	Not provided	Not provided	Not provided	Not provided	Not provided	Not provided
Schmidt K, Deichsel K, de Oliveira RA, et al. 2017 Effects of environmental temperature and season on hair coat characteristics, physiologic and reproductive parameters in Shetland pony stallions. Theriogenology 97 170-178.	Equus caballus	Mixed materials	Tube	Semi-Elastic	Not provided	Not provided	Not provided	Not provided	Not provided	Not provided	Not provided	Not provided	Hannover model AV, Minitube, Tiefenbach, Germany
Scholkamy TH, El-Badry DA & Mahmoud KGM 2016 Developmental competence of Dromedary camel oocytes fertilized in vitro by frozen-thawed ejaculated and epididymal spermatozoa. Iran J Vet Res 17 253-258.	Camelus dromedarius	Mixed materials	Tube	Semi-Elastic	Imitation cervix, Warmed bladder	Plastic	None	None	40ºC	Not provided	Not provided	Not provided	Bovine model AV, IMV, France
Schottle R 1936 The physiology of ram sperm, with reference to artificial insemination. Master’s Thesis, University of Leipzig.	Ovis aries	Mixed materials	Tube	Semi-Elastic	Not provided	Not provided	Not provided	Not provided	Not provided	Not provided	Not provided	Not provided	Not provided
Schrammel N, Deichsel K, Aurich J, et al. 2016 A long-day light program accelerates seasonal coat changes but is without effect on semen and metabolic parameters in Shetland pony stallions. Theriogenology 85 946-953.	Equus caballus	Mixed materials	Tube	Semi-Elastic	Not provided	Not provided	Not provided	Not provided	Not provided	Not provided	Not provided	Not provided	Hannover model AV, Minitube, Tiefenbach, Germany
Schumacher J & Riddell MG 1986 Collection of stallion semen without a mount. Theriogenology 26 245-250.	Equus caballus	Mixed materials	Tube	Semi-Elastic	Warmed bladder	Not provided	Not provided	Asymmetrical, integrated in liner	44-54ºC	Not provided	Not provided	Not provided	Missouri model AV, Nasco, Fort Atkinson, WI, USA
Schutte AP & Bezuidenhout 1965 Practical aspects of A.I. in dogs I: Collection of semen. J S Afr Vet Med Assoc 36 345-347.	Canis lupus familiaris	Rubber	Tube	Semi-Elastic	Air bladder, Other (external air pump)	Latex	Latex	Symmetrical, cone shape	42-44ºC	Not provided	Not provided	Not provided	None
Schwalbach LMJ, Bester N & Greyling JPC 2006 Effects of high dietary energy level on the cryotolerance of ram semen. S Afr J Anim Sci 36 99-102.	Ovis aries	Not provided	Not provided	Not provided	Warmed bladder	Not provided	Not provided	Not provided	54ºC	Not provided	Not provided	Not provided	Not provided
Sebitcenko NF 1957 Novaja vagina dlja polucenija semeni u hrjakov. Zhivotnovodstvo 19 75-76.	Sus scrofa domesticus	Not provided	Tube	Not provided	Other (electrical internal heating element)	Not provided	Not provided	Not provided	Not provided	Not provided	Not provided	Not provided	Not provided
Segabinazzi LGTM, Canisso IF, Podico G, et al. 2021 Intrauterine blood plasma platelet-therapy mitigates persistent breeding-induced endometritis, reduces uterine infections, and improves embryo recovery in mares. Antibiotics 10 490.	Equus caballus	Mixed materials	Tube	Semi-Elastic	Warmed bladder	Not provided	Not provided	Asymmetrical, integrated in liner	Not provided	Not provided	Not provided	Not provided	Missouri model AV, Nasco, Fort Atkinson, WI, USA
Segabinazzi LG, Silva LF, Okada C, et al. 2018 Plugged ampullae in a donkey stallion (Equus asinus). J Equine Vet Sci 63 24-26.	Equus asinus	Mixed materials	Tube	Semi-Elastic	Air bladder, Warmed bladder	Plastic	Plastic	Elastic/no permanent shape	Not provided	Not provided	Not provided	Not provided	Botupharma model AV, Botucatu, Brazil
Seidel Jr. GE & Foote RH 1969 Influence of semen collection interval and tactile stimuli on semen quality and sperm output in bulls. J Dairy Sci 52 1074-1079.	Bos taurus	Not provided	Tube	Semi-Elastic	Adjusted length/width, Warmed bladder	Not provided	Not provided	Not provided	38ºC, 55ºC	Not provided	Not provided	Not provided	Not provided
Seidel Jr. GE & Foote RH 1969 Influence of semen collection techniques on composition of bull seminal plasma. J Dairy Sci 52 1080-1084.	Bos taurus	Not provided	Tube	Semi-Elastic	Adjusted length/width, Warmed bladder	Not provided	Not provided	Not provided	38ºC, 55ºC	Not provided	Not provided	Not provided	Not provided
Seidel Jr. GE & Foote RH 1969 Motion picture analysis of ejaculation in the bull. J Reprod Fertil 20 313-317.	Bos taurus	Not provided	Tube	Semi-Elastic	Adjusted length/width, Warmed bladder	Not provided	Not provided	Not provided	40ºC, 55ºC	Not provided	0.85-1.58 secs	Not provided	Not provided
Seifi-Jamadi A, Ahmad E, Ansari M, et al. 2017 Antioxidant effect of quercetin in an extender containing DMA or glycerol on freezing capacity of goat semen. Cryobiology 75 15-20.	Capra aegagrus hircus	Not provided	Tube	Semi-Elastic	Warmed bladder	Not provided	Not provided	Not provided	Not provided	Not provided	Not provided	Not provided	IMV, L'Aigle, France
Serafini R, Ghosh S, Love CC, et al. 2019 Effect of artificial vagina lubricants on stallion sperm quality. Theriogenology 139 121-125.	Equus caballus	Mixed materials	Tube	Semi-Elastic	Warmed bladder	Not provided	Not provided	Asymmetrical, integrated in liner	Not provided	Not provided	Not provided	Vaseline™; Chesebrough Ponds, Greenwich, CT, USA	Missouri model AV, Nasco, Fort Atkinson, WI, USA
Setioko AR & Hetzel DJS 1984 The effect of collection method and housing system on semen production and fertility of Alabio drakes. Br Poult Sci 25 167-172.	Anas platyrhynchos	Glass	Tube	Rigid	None	Not provided	Not provided	Not provided	Not provided	Not provided	Not provided	Not provided	Not provided
Seyedasgari F, Asadi B & Kim E 2023 Seminal plasma modulates post-thaw longevity and motility of frozen sperm in dromedary camel. Anim Biosci 36 1821-1830.	Camelus dromedarius	Not provided	Tube	Semi-Elastic	Imitation cervix, Warmed bladder	Not provided	Not provided	Not provided	40ºC	Not provided	5-20 mins	Not provided	Modified bovine model AV
Seyoum K, Lemma A & Tera A 2021 Influence of breed on motility and motion characteristics of fresh, chilled and frozen bull spermatozoa. Int J Livest Prod 12 37-42.	Bos taurus	Mixed materials	Tube	Semi-Elastic	Warmed bladder	Not provided	Not provided	Not provided	Not provided	Not provided	Not provided	Not provided	Bovine model AV, IMV, France
Shawki G, Barakat TM, Samy AM, et al. 2021 Effects of age and season on semen characteristics in Arabian stallions under subtropical conditions of Kuwait. Slov Vet Res 58 307-314.	Equus caballus	Mixed materials (rubber, leather)	Tube	Semi-Elastic	Gel filter, Warmed bladder	Plastic	Plastic	Asymmetrical, integrated in liner	45-48ºC	Not provided	Not provided	Non-spermicidal lubricant; NETTEX, UK	Missouri model AV, IMV International Co., France
Shivahre PR, Gupta AK, Panmei A, et al. 2015 Relationship of conventional and fluorescent microscopic technique to assess in vitro semen quality status of Murrah buffalo males. Iran J Vet Res 16 363-367.	Bubalus bubalis	Mixed materials	Tube	Semi-Elastic	Warmed bladder	Not provided	Not provided	Not provided	42-43ºC	Not provided	Not provided	Not provided	Bovine model AV (#005417), IVM
Shojaeian K, Nouri H & Kohram H 2018 Does MnTBAP ameliorate DNA fragmentation and in vivo fertility of frozen-thawed Arabian stallion sperm? Theriogenology 108 16-21.	Equus caballus	Mixed materials	Tube	Semi-Elastic	Air bladder; Warmed bladder	Not provided	Not provided	Asymmetrical, integrated in liner	Not provided	Not provided	Not provided	Not provided	Missouri model AV, Minitube, Germany
Shore MD, Macpherson ML, Combes GB, et al. 1998 Fertility comparison between breeding at 24 hours or at 24 and 48 hours after collection with cooled equine semen. Theriogenology 50 693-698.	Equus caballus	Mixed materials	Tube	Semi-Elastic	Gel filter, Warmed bladder	Not provided	Not provided	Asymmetrical, integrated in liner	Not provided	Not provided	Not provided	Not provided	Missouri model AV, Nasco, Fort Atkinson, WI, USA
Sielhorst J, Hagen C, Behrendt D, et al. 2016 Effect of multiple freezing of stallion semen on sperm quality and fertility. J Equine Vet Sci 40 56-61.	Equus caballus	Mixed materials	Tube	Semi-Elastic	Air bladder, Warmed bladder	Not provided	Not provided	Not provided	Not provided	Not provided	Not provided	Not provided	Hanover model AV, Minitüb, Landshut, Germany
Sieme H, Katila T & Klug E 2004 Effect of semen collection practices on sperm characteristics before and after storage and on fertility of stallions. Theriogenology 61 769-784.	Equus caballus	Mixed materials	Tube	Semi-Elastic	Air bladder, Gel filter, Warmed bladder	Not provided	Not provided	Not provided	Not provided	Not provided	Not provided	Not provided	Hanover model AV, Minitüb, Landshut, Germany; Krakow model AV
Sillivent MA 2022 A Comparison of equine spermatozoa viability using the TrueBreed+, TrueBreed, and standard semen collection devices. Doctoral Dissertation, Texas Tech University.	Equus caballus	Mixed materials	Tube	Semi-Elastic	Warmed bladder	Not provided	Not provided	Asymmetrical, integrated in liner	Not provided	Not provided	Not provided	Not provided	Missouri model AV
Singh S 2014 Selected management interventions and biostimulation to augment libido and sperm production in Sahiwal bulls. Master’s Thesis, National Dairy Research Institute.	Bos indicus	Mixed materials	Tube	Semi-Elastic	Warmed bladder	Neoprene (smooth)	Not provided	Not provided	42-45ºC	Not provided	Not provided	Sterilized K-Y Jelly, Johnson & Johnson	Bovine model AV (#005417), IMV
Singh S, Bhakat M, Mohanty TK, et al. 2015 Relationship between sexual behaviour and seminal attributes of young Sahiwal bulls. Indian J Dairy Sci 68 266-270.	Bos indicus	Mixed materials	Tube	Semi-Elastic	Warmed bladder	Not provided	Not provided	Not provided	42-45ºC	Not provided	Not provided	Not provided	Bovine model AV (#005417), IMV
Singh S, Bhakat M, Mohanty TK, et al. 2015 Sexual behavior and its relationship with semen quality parameters in Sahiwal breeding bulls. Vet World 8 745-749.	Bos indicus	Mixed materials	Tube	Semi-Elastic	Warmed bladder	Not provided	Not provided	Not provided	42-45ºC	Not provided	Not provided	Not provided	Bovine model AV (#005417), IMV
Singh GV, Kumar A, Sachan V, et al. 2020 Effect of the addition of Insulin Like Growth Factor-I (IGF-I) on cryopreservation of Hariana bull semen. Iran J Appl Anim 10 611-614.	Bos indicus	Not provided	Not provided	Not provided	Warmed bladder	Not provided	Not provided	Not provided	40-42ºC	Not provided	Not provided	Not provided	Not provided
Singh V, Kumar A, Yadav CL, et al. 2018 Effect of season on physico-morphological attributes of cryopreserved Hariana bull spermatozoa. Indian J Vet Sci Biotechnol 14 47-51.	Bos indicus	Not provided	Tube	Semi-Elastic	Warmed bladder	Not provided	Not provided	Not provided	Not provided	Not provided	Not provided	Not provided	Not provided
Singh S, Mohanty TK, Bhakat M, et al. 2019 Management interventions in indigenous bull to reduce age at first semen donation. Indian J Anim Prod Mgmt 35 101-107.	Bos indicus	Not provided	Tube	Semi-Elastic	Warmed bladder	Not provided	Not provided	Not provided	Not provided	Not provided	Not provided	Not provided	Not provided
Singh V, Yadava CL, Patel A, et al. 2018 Abnormalities in Hariana bull spermatozoa in relation to seasonal variation. Trends Biosci 11 2983-2985.	Bos indicus	Not provided	Tube	Semi-Elastic	Warmed bladder	Not provided	Not provided	Not provided	Not provided	Not provided	Not provided	Not provided	Not provided
Sinkovics G, Cenci T & dal Bosco A 1993 Un'idea per la F.A. Una nuova vagina artificiale per la raccolta igienica del seme di coniglio. Rivista di Coniglicoltura 1993 35-36.	Oryctolagus cuniculus	Not provided	Not provided	Not provided	Adjusted length/width	Not provided	Not provided	Not provided	Not provided	Not provided	Not provided	Not provided	Not provided
Sitters S 2014 Hannover artiﬁcial vagina. In Equine Reproductive Procedures, J Dascanio & P McCue (eds). pp 340-341. John Wiley and Sons, Inc.	Equus caballus	Mixed materials	Tube	Semi-Elastic	Warmed bladder	Plastic, Rubber	Plastic, Rubber	Elastic/no permanent shape	45-50ºC	Not provided	Not provided	Non-spermicidal lubricant (if required)	Not provided
Skidmore JA & Billah M 2006 Comparison of pregnancy rates in dromedary camels (Camelus dromedarius) after deep intra-uterine versus cervical insemination. Theriogenology 66 292-296.	Camelus dromedarius	Mixed materials	Tube	Semi-Elastic	Adjusted length/width, Imitation cervix, Warmed bladder	Latex, Plastic	Latex	Symmetrical, cone shape	38-40ºC	Not provided	5-20 mins	Not provided	Modified bovine model AV
Skidmore JA, Malo CM, Crichton EG, et al. 2018 An update on semen collection, preservation and artificial insemination in the dromedary camel (Camelus dromedarius). Anim Reprod Sci 194 11-18.	Camelus dromedarius	Mixed materials	Tube	Semi-Elastic	Adjusted length/width, Air bladder, Imitation cervix, Warmed bladder	Latex, Plastic	Latex	Symmetrical, cone shape	38-40ºC	Not provided	5-20 mins	K-Y Jelly	Modified bovine model AV
Skidmore JA, Morton KM & Billah M 2013 Artificial insemination in dromedary camels. Anim Reprod Sci 136 178-186.	Camelus dromedarius	Mixed materials	Tube	Semi-Elastic	Adjusted length/width, Air bladder, Imitation cervix, Warmed bladder	Plastic, Rubber	Not provided	Not provided	38-40ºC	Not provided	5-20 mins	K-Y Jelly	Modified bovine model AV
Smith JF & Merilan CP 1991 Liner collection cone and pH effects on postthaw motility, staining, and acrosomes of bovine spermatozoa. J Dairy Sci 74 1310-1313.	Bos taurus	Mixed materials	Not provided	Semi-Elastic	Not provided	Plastic, Rubber	Plastic, Rubber	Not provided	Not provided	Not provided	Not provided	None	Not provided
Smith JF & Merilan CP 1991 The effects of collection and processing procedures on post-thaw bovine spermatozoan characteristics. Theriogenology 35 375-382.	Bos taurus	Mixed materials	Not provided	Semi-Elastic	Not provided	Plastic, Rubber	Plastic, Rubber	Not provided	Not provided	Not provided	Not provided	None	Not provided
Snapir N, Meltzer RA, Gvaryahu G, et al. 1998 Testosterone concentrations, testes weight and morphology of mule drakes (Muscovy drake x Khaki Campbell). Br Poult Sci 39 572-574.	Cairina moschata	Glass	Tube	Rigid	None	None	Glass	Symmetrical, cone shape	None	None	Not provided	None	Not provided
Sobek V 1955 A physiological type of artificial vagina for collecting semen from bulls. Shorn Csl Akad Zemed Ved Zlvoc Vyr 28 213-224.	Bos taurus	Mixed materials	Tube	Semi-Elastic	Air bladder, Warmed bladder	Not provided	Not provided	Not provided	Not provided	Not provided	Not provided	Not provided	Not provided
Sojka NJ, Jennings LL & Hamner CE 1970 Artificial insemination in the cat (Felis catus). Lab Anim Care 20 198-204.	Felis catus	Mixed materials	Tube	Rigid	None	None	None	None	None	None	Not provided	Not provided	None
Sokolovskaya II & Kononov VP 1971 Artificial insemination in rabbits. Krolikovodstvo i Zverovodstvo 4 31-33.	Oryctolagus cuniculus domesticus	Rubber	Tube	Semi-Elastic	Warmed bladder	Not provided	Not provided	Not provided	Not provided	Not provided	Not provided	Not provided	Not provided
Souza WL, Moraes EA, Costa JMS, et al. 2016 Efeito de diferentes concentrações de melatonina em espermatozoides de carneiros sobre estresse oxidativo após criopreservação. Pesq Vet Bras 36 657-664.	Ovis aries	Rubber	Tube	Semi-Elastic	Air bladder	Not provided	Latex	Symmetrical, cone shape	Not provided	Not provided	Not provided	Not provided	Ovine model AV, Minitub, Berlin, Germany
Stepanov IM 1938 Iskusstvennaja vagina dlja polucenija spermy u zerebcov. Konevodstvo 2 34-36.	Equus caballus	Mixed materials	Tube	Semi-Elastic	Warmed bladder	Not provided	Not provided	Not provided	Not provided	Not provided	Not provided	Not provided	Not provided
Stellflug JN & Berardinelli JG 2002 Ram mating behavior after long-term selection for reproductive rate in Rambouillet ewes. J Anim Sci 80 2588-2593.	Ovis aries	Rubber	Tube	Semi-Elastic	Air bladder, Other (external air pump), Warmed bladder	Not provided	Not provided	Symmetrical, cone shape	36.5ºC	Not provided	Not provided	Lubricating jelly	Ovine model AV; Nasco International, Atkinson, WI, USA
Steyn JJ 2003 Application of artificial insemination (Ai) on commercial sheep and goat production. Proceeding Simpósio internacional sobre Caprinos e Ovinos de Corte, 2. Simpósio internacional sobre Agronegócio da Caprinocultura Leiteira EMEPA-DA Joao Pessoa 367-379.	Ovis aries/ Capra aegagrus hircus	Mixed materials	Tube	Semi-Elastic	Air bladder, Warmed bladder	Latex	None	None	42-45ºC	Not provided	Not provided	Not provided	Not provided
Stoll A, Love CC & Ball BA 2013 Use of a single-layer density centrifugation method enhances sperm quality in cryopreserved–thawed equine spermatozoa. J Equine Vet Sci 33 547-551.	Equus caballus	Mixed materials	Tube	Semi-Elastic	Gel filter, Warmed bladder	Not provided	Not provided	Asymmetrical, integrated in liner	Not provided	Not provided	Not provided	Not provided	Missouri model AV
Su XS 1990 Artificial insemination and semen freezing technique in Bactrian camels. Sci Agric Sin 23 63-68.	Camelus bactrianus	Mixed materials	Tube	Semi-Elastic	Warmed bladder	Not provided	Not provided	Not provided	Not provided	Not provided	Not provided	Not provided	Not provided
Sukho P, Juwarahawong H, Sangiam S, et al. 2013 The effect of adding L-cysteine in modified Kenny's extender on the quality of chilled stallion semen at 5ºC. J Appl Anim Sci 6 44-52.	Equus caballus	Mixed materials	Tube	Semi-Elastic	Warmed bladder	Not provided	Not provided	Not provided	45-50ºC	Not provided	Not provided	Not provided	Colorado model AV
Swegen A, Smith ND, Gibb Z, et al. 2019 The serine protease testisin is present on the surface of capacitated stallion spermatozoa and interacts with key zona pellucida binding proteins. Andrology 7 199-212.	Equus caballus	Mixed materials	Tube	Semi-Elastic	Adjusted length/width, Air bladder, Warmed bladder	Not provided	Not provided	Asymmetrical, integrated in liner	Not provided	Not provided	Not provided	Not provided	Missouri model AV, Minitube Australia, Ballarat, VIC, Australia
Taberner E, Morató R, Mogas T, et al. 2010 Ability of Catalonian donkey sperm to penetrate zona pellucida-free bovine oocytes matured in vitro. Anim Reprod Sci 118 354-361.	Equus asinus	Mixed materials	Tube	Semi-Elastic	Gel filter, Warmed bladder	Not provided	Not provided	Not provided	Not provided	Not provided	Not provided	Not provided	Hannover model AV
Tan NS 1980 The frequency of collection and semen production in Muscovy ducks. Br Poult Sci 21 265-272.	Cairina moschata	Mixed materials	Tube	Rigid	None	Not provided	Not provided	Not provided	Not provided	Not provided	Not provided	Not provided	Not provided
Tanaka A, Kuwabara S, Takagi Y, et al. 2000 Effect of ejaculation intervals on semen quality in cats. J Vet Med Sci 62 1157-1161.	Felis catus	Mixed materials	Tube	Rigid	None	None	None	None	None	None	Not provided	Not provided	None
Tanaka A, Takagi Y, Nakagawa K, et al. 2000 Artificial intravaginal insemination using fresh semen in cats. J Vet Med Sci 62 1163-1167.	Felis catus	Mixed materials	Tube	Rigid	None	None	None	None	None	None	Not provided	Not provided	None
Tardif S, Brady HA, Breazeale KR, et al. 2010 Zonadhesin D3-polypeptides vary among species but are similar in Equus species capable of interbreeding. Biol Reprod 82 413-421.	Equus asinus/ Equus caballus	Mixed materials	Tube	Semi-Elastic	Warmed bladder	Not provided	Not provided	Not provided	Not provided	Not provided	Not provided	Not provided	Missouri model AV, NASCO, Fort Atkinson, WI, USA; Colorado model AV, Lane Manufacturing, Inc., Denver, CO, USA
Tejaswi V, Narayanaswamy M & Sagar NG 2016 Studies on certain fresh semen characteristics in rams of Indiantwinnig breed - the Nari Suvarna during winter months (short photoperiod). Int J Sci Environ Technol 5 1697-1706.	Ovis aries	Rubber	Tube	Semi-Elastic	Warmed bladder	Latex	Latex	Symmetrical, cone shape	45ºC	Not provided	Not provided	Not provided	Not provided
Tejpal JS, Mehta SK, Ravi TR, et al. 2016 Cryosurvival of Marwari stallion sperm in different extenders. Indian J Anim Sci 86 1396-1400.	Equus caballus	Mixed materials	Tube	Semi-Elastic	Warmed bladder	Not provided	Not provided	Not provided	Not provided	Not provided	Not provided	Not provided	Colorado model AV
Tekliñski A & Pacek W 1960 The "Pulawy model" artificial vaginas for semen collection. Rocznik Nauk Rolniczych Seria E Weterynarii 70 383-385.	Bos taurus	Mixed materials	Tube	Semi-Elastic	Warmed bladder	Not provided	Not provided	Not provided	Not provided	Not provided	Not provided	Not provided	"Pulawy model" AV
Terrill CE 1940 Comparison of ram semen collection obtained by three different methods for artificial insemination. J Anim Sci 1940 201-207.	Ovis aries	Not provided	Tube	Semi-Elastic	Air bladder, Warmed bladder	Not provided	Not provided	Not provided	39ºC	Not provided	Not provided	K-Y Jelly, Johnson & Johnson Products Inc., New Brunswick, NJ, USA	Not provided
Terrill CE 1960 Sheep and goats In Artificial Insemination of Farm Animals, EJ Perry (ed), 3rd rvs edn. pp 178-204. Oxford & IBH Publishing Co.	Ovis aries/Capra aegagrus hircus	Mixed materials	Tube	Semi-Elastic	Air bladder, Warmed bladder	Rubber	Rubber	Symmetrical, cone shape	41-44ºC	Not provided	Not provided	Mineral oil, Vaseline, or gum tragacanth	Not provided
Tharasanit T, Manee-In S, Khamenkhetwit P, et al. 2007 The effect of cold storage on the quality of stallion semen and pregnancy rate after artificial insemination. Thai J Vet Med 37 39-48.	Equus caballus	Mixed materials	Tube	Semi-Elastic	Warmed bladder	Not provided	Not provided	Not provided	45-50ºC	Not provided	Not provided	Not provided	Hannover model AV, Germany
Thomas MG, Merilan CP & Keisler DH 1991 The effects of filiform appendage removal on semen collection in the ram. Theriogenology 35 309-316.	Ovis aries	Mixed materials	Tube	Semi-Elastic	Air bladder, Other (external air pump)	Rubber	Plastic, Rubber, Teflon FEP	Not provided	45ºC	Not provided	Not provided	Not provided	Not provided
Tiago G, Júlio C & António R 2012 Conception rate, uterine infection and embryo quality after artificial insemination and natural breeding with a stallion carrier of Pseudomonas aeruginosa: A case report. Acta Vet Scand 54 20.	Equus caballus	Mixed materials	Tube	Semi-Elastic	Warmed bladder	Not provided	Not provided	Asymmetrical, integrated in liner	Not provided	Not provided	Not provided	Not provided	Missouri model AV
Tibary A & Anouassi A 2018 Challenges in the development of artificial insemination in the dromedary camel. Rev Mar Sci Agron Vét 6 178-188.	Camelus dromedarius	Mixed materials	Tube	Semi-Elastic	Adjusted length/width, Air bladder, Imitation cervix, Other (external air pump), Warmed bladder	Not provided	Not provided	Not provided	Not provided	Not provided	Not provided	K-Y Jelly	Modified bovine model AV
Tischner M, Kosiniak K & Bielański W 1974 Analysis of the pattern of ejaculation in stallions. J Reprod Fertil 41 329-335.	Equus caballus	Mixed materials	Tube	Semi-Elastic	Air bladder, Other (external air pump) Warmed bladder	Rubber	None	None	Not provided	Not provided	Not provided	Not provided	Kraków-72 model AV
Trofimov YN, Shaǐdullin IN, Varnavskaya VA, et al. 1983 The results of comparing artificial vaginas. Oxtsevodstvo 8 30-31.	Ovis aries	Mixed materials	Tube	Semi-Elastic	Warmed bladder	Latex, Plastic	Not provided	Not provided	Not provided	Not provided	Not provided	Not provided	Not provided
Tsoo E & Mann T 1966 Sorbitol dehydrogenase from spermatozoa. Methods Enzymol 9 159-163.	Ovis aries	Mixed materials	Tube	Semi-Elastic	Warmed bladder	Latex	Not provided	Not provided	42ºC	~50 cm Hg	Not provided	Vaseline	Holborn Surgical Instrument Company, Ltd., London, England
Tsutsui T, Tanaka A, Takagi Y, et al. 2000 Unilateral intrauterine horn insemination of frozen semen in cats. J Vet Med Sci 62 1247-1251.	Felis catus	Mixed materials	Tube	Rigid	None	None	None	None	None	None	Not provided	Not provided	None
Turner JL & Arns MJ 1998 Effect of density gradient composition on in vitro maturation of stallion sperm. J Equine Vet Sci 18 260-265.	Equus caballus	Mixed materials	Tube	Semi-Elastic	Warmed bladder	Not provided	Not provided	Not provided	Not provided	Not provided	Not provided	Not provided	Colorado model AV, Animal Reproduction Systems Inc., Chino, CA
Turner RMO, Love CC, McDonnell SM, et al. 1995 Use of imipramine hydrochloride for treatment of urospermia in a stallion with a dysfunctional bladder. J Am Vet Med Assoc 207 1602-1606.	Equus caballus	Mixed materials	Tube	Semi-Elastic	Warmed bladder	Not provided	Not provided	Asymmetrical, integrated in liner	Not provided	Not provided	Not provided	Not provided	Missouri model AV
Turner RMO & McDonnell SM 2003 Alkaline phosphatase in stallion semen: Characterization and clinical applications. Theriogenology 60 1-10.	Equus caballus	Mixed materials	Tube	Semi-Elastic	Warmed bladder	Not provided	Not provided	Asymmetrical, integrated in liner	Not provided	Not provided	Not provided	Not provided	Missouri model AV
Tusell L, Legarra A, García-Tomás M, et al. 2011 Genetic basis of semen traits and their relationship with growth rate in rabbits. J Anim Sci 90 1385-1397.	Oryctolagus cuniculus domesticus	Not provided	Tube	Semi-Elastic	Warmed bladder	Not provided	Not provided	Not provided	50ºC	Not provided	Not provided	Not provided	None
Ungles JM 1946 Artificial insemination in range cattle. Vet Med 41 243-244.	Bos taurus	Not provided	Not provided	Not provided	Air bladder, Warmed bladder	Not provided	Not provided	Not provided	Not provided	Not provided	Not provided	Not provided	Not provided
Urquieta B, Flores P, Muñoz C, et al. 2005 Alpaca semen characteristics under free and directed mounts during a mating period. Anim Reprod Sci 90 329-339.	Vicugna pacos	Mixed materials	Tube	Semi-Elastic	Other (external thermal jacket) Warmed bladder	Not provided	Not provided	Not provided	Not provided	Not provided	Not provided	Not provided	Not provided
Usuga A, Gutiérrez V, López ME, et al. 2022 Evaluation of the effect of conventional and natural antifungals on motility and kinetics of cooled stallion semen. Reprod Dom Anim 57 701-710.	Equus caballus	Mixed materials	Tube	Semi-Elastic	Warmed bladder	Not provided	Not provided	Asymmetrical, integrated in liner	Not provided	Not provided	Not provided	Non-spermicidal gel	Missouri model AV, Minitube
Uwland J 1976 Trials of artificial vaginas for bulls. Tijdschr Diergeneeskd 101 718-727.	Bos taurus	Mixed materials	Tube	Semi-Elastic	Adjusted length/width, Warmed bladder	Plastic	Not provided	Not provided	Not provided	None	Not provided	Not provided	Not provided
Vain TI 1968 Artificial insemination of pigs. Teaduslike Toode Kogumik Eesti Loomakasvatuse Vet Teadusliku Uurimise Inst 15 211-217.	Sus scrofra domesticus	Mixed materials	Tube	Semi-Elastic	Warmed bladder	Not provided	Not provided	Not provided	Not provided	Not provided	Not provided	Not provided	Not provided
Vakulenko IS 1970 Improvement of quantitative and qualitative characters of bull semen. Moloch -m"yas Skotarst Kyyiv 19 74-80.	Bos taurus	Mixed materials	Tube	Semi-Elastic	Warmed bladder	Not provided	Not provided	Not provided	Not provided	Not provided	Not provided	Not provided	Not provided
Vale WG, Ohashi OM, Ribeiro HFL, et al. 1991 Semen freezing and artificial insemination in the water buffalo in the Amazon valley. Buffalo J 2 137-144.	Bubalus bubalis	Not provided	Tube	Semi-Elastic	Warmed bladder	Not provided	Not provided	Not provided	44-46ºC	Not provided	Not provided	Not provided	Hannover model AV
Valiente C, de la Sota PE, Arauz S, et al. 2013 Ejaculation training, seminal alkaline phosphatase and semen preservation through cooling in a milk-based extender in domestic cats. J Feline Med Surg 16 312-316.	Felis catus	Mixed materials	Tube	Rigid	None	None	None	None	None	None	Not provided	Not provided	None
Van Tilburg M, Sousa S, Lobo MDP, et al. 2021 Mapping the major proteome of reproductive fluids and sperm membranes of rams: From the cauda epididymis to ejaculation. Theriogenology 159 98-107.	Ovis aries	Not provided	Tube	Semi-Elastic	Not provided	Not provided	Not provided	Not provided	Not provided	Not provided	Not provided	Not provided	Ovine model AV, Walmur, Porto Alegre, RS, Brazil
VandeVoort CA, Neville LE, Tollner TL, et al. 1993 Noninvasive semen collection from an adult orangutan. Zoo Biol 12 257-265.	Pongo pygmaeus	Mixed materials	Tube	Semi-Elastic	Warmed bladder	Latex	None	None	Not provided	Not provided	8-21 mins	Silicon oil; mineral oil	None
Varner DD, Blanchard TL, Meyers PJ, et al. 1989 Fertilizing capacity of equine spermatozoa stored for 24 hours at 5 or 20°C. Theriogenology 32 515-525.	Equus caballus	Mixed materials	Tube	Semi-Elastic	Warmed bladder	Not provided	Not provided	Not provided	Not provided	Not provided	Not provided	Not provided	Missouri model AV, NASCO, Fort Atkinson, WI, USA
Varner DD, Scanlan CM, Thompson JA, et al. 1998 Bacteriology of preserved stallion semen and antibiotics in semen extenders. Theriogenology 50 559-573.	Equus caballus	Mixed materials	Tube	Semi-Elastic	Warmed bladder, Gel filter	Not provided	Not provided	Asymmetrical, integrated in liner	Not provided	Not provided	Not provided	Not provided	Missouri model AV, NASCO, Fort Atkinson, WI, USA
Varner DD, Ward CR, Storey BT, et al. 1987 Induction and characterization of acrosome reaction in equine spermatozoa. Am J Vet Res 48 1383-1389.	Equus caballus	Mixed materials	Tube	Semi-Elastic	Warmed bladder	Not provided	Not provided	Asymmetrical, integrated in liner	Not provided	Not provided	Not provided	Not provided	Missouri model AV, NASCO, Fort Atkinson, WI, USA
Vasconcelos AB, Santana MA, Santos AMC, et al. 2010 Metabolic evaluation of cooled equine spermatozoa. Andrologia 42 106-111.	Equus caballus	Not provided	Tube	Semi-Elastic	Not provided	Not provided	Not provided	Not provided	Not provided	Not provided	Not provided	Not provided	Hannover model AV
Vélez IC, Restrepo-Betancur G, Rojano BA, et al. 2023 Effect of a dietary antioxidant supplementation on semen characteristics of the Colombian horse. J Equine Vet Sci 125 104620.	Equus caballus	Mixed materials	Tube	Semi-Elastic	Warmed bladder	Not provided	Not provided	Not provided	Not provided	Not provided	Not provided	Not provided	Not provided
Vera Cruz NC 1967 Collecting semen from boars with a modified artificial vagina. Philipp J Anim Indust 22 195-197.	Sus scrofa domesticus	Mixed materials	Tube	Semi-Elastic	Warmed bladder	Not provided	Not provided	Not provided	Not provided	Not provided	Not provided	Not provided	Not provided
Veronesi MC, De Amicis I, Panzani S, et al. 2011 PGF2α, LH, testosterone, oestrone sulphate, and cortisol plasma concentrations around sexual stimulation in jackass. Theriogenology 75 1489-1498.	Equus asinus	Mixed materials	Tube	Semi-Elastic	Warmed bladder	Not provided	Not provided	Asymmetrical, integrated in liner	38-38.5ºC	Not provided	Not provided	Not provided	Missouri model AV
Veronesi MC, Tosi U, Villani M, et al. 2010 Oxytocin, vasopressin, prostaglandin F2α, luteinizing hormone, testosterone, estrone sulfate, and cortisol plasma concentrations after sexual stimulation in stallions. Theriogenology 73 460-467.	Equus caballus	Mixed materials	Tube	Semi-Elastic	Warmed bladder	Not provided	Not provided	Asymmetrical, integrated in liner	38-38.5ºC	Not provided	Not provided	Not provided	Missouri model AV
Vilakazi DM 2003 Factors affecting the quality of semen of A.I. dairy bulls in South Africa. Master’s Thesis, University of Pretoria.	Bos taurus	Not provided	Tube	Semi-Elastic	Warmed bladder	Latex (rough)	Not provided	Not provided	42ºC	Not provided	Not provided	Triladyl (semen extender)	Not provided
Vilakazi DM & Webb EC 2004 Effect of age and season on sperm morphology of Friesland bulls at an artificial insemination centre in South Africa. S Afr J Anim Sci 34 62-69.	Bos taurus	Not provided	Tube	Semi-Elastic	Warmed bladder	Not provided	Not provided	Not provided	42ºC	Not provided	Not provided	Triladyl (semen extender)	Not provided
Vilés K, Rabanal R, Rodríguez-Prado M, et al. 2013 Influence of seminal plasma on leucocyte migration and amount of COX-2 protein in the jenny endometrium after insemination with frozen–thawed semen. Anim Reprod Sci 143 57-63.	Equus caballus	Mixed materials	Tube	Semi-Elastic	Gel filter	Not provided	Not provided	Not provided	Not provided	Not provided	Not provided	Not provided	Hannover model AV, Minitübe, Tiefenbach, Germany
Villani M, Cairoli F, Kindahl H, et al. 2006 Eﬀects of mating on plasma concentrations of testosterone, cortisol, oestrone sulphate and 15-ketodihydro-PGF2a in stallions. Reprod Dom Anim 41 544-548.	Equus caballus	Mixed materials	Tube	Semi-Elastic	Warmed bladder	Not provided	Not provided	Asymmetrical, integrated in liner	Not provided	Not provided	Not provided	Not provided	Missouri model AV
Vîrgolici ALV & Vîrgolici C 2009 The management of equine reproduction – Aspects of the activity of a practice in Romania. Lucr ştiinț Med Vet 42 185-190.	Equus caballus	Mixed materials	Tube	Semi-Elastic	Warmed bladder	Not provided	Not provided	Not provided	Not provided	Not provided	Not provided	Not provided	Colorado model AV
Vitoria A, Romero A, Fuente S, et al. 2019 Application of a laparoscopic technique for vasectomy in standing horses. Vet Rec 185 345.	Equus caballus	Mixed materials	Tube	Semi-Elastic	Warmed bladder	Not provided	Not provided	Asymmetrical, integrated in liner	40-47ºC	Not provided	Not provided	Sterile Lubricating Jelly Priority Care; First Priority, Elgin, IL, USA	Haupner model AV
Volkmann DH 1987 A modified phantom (dummy mount) for stallion semen collection. Equine Vet J 19 339-341.	Equus caballus	Not provided	Tube	Semi-Elastic	Not provided	Not provided	Not provided	Not provided	Not provided	Not provided	Not provided	Not provided	Not provided
Volodin VA 1970. The effect of artificial vaginas of differing construction on semen production of bulls. Sbornik Nauch Trud Ryazansk Sel'-Khoz Inst 21 108-115.	Bos taurus	Mixed materials	Tube	Semi-Elastic	Adjusted length/width, Warmed bladder	Not provided	Not provided	Not provided	Not provided	Not provided	Not provided	Not provided	Not provided
von Baer L & Hellemann C 1999 Cryopreservation of llama (Lama glama) semen. Reprod Dom Anim 34 95-96.	Lama glama	Not provided	Not provided	Not provided	Other (external heating device)	Not provided	Not provided	Not provided	Not provided	Not provided	Not provided	Not provided	Not provided
Vysotskii NI 1979 A new instrument for collecting boar semen. Zhivotnovodstvo 1 45-46.	Sus scrofa domesticus	Plastic	Tube	Semi-Elastic	Warmed bladder	Not provided	Not provided	Not provided	Not provided	Not provided	Not provided	Not provided	Not provided
Vysotskiǐ NI & Tabilin EA 1983 A new method of obtaining semen from boars using a disposable artificial vagina. Puti Povysh Plemen. i Produkt Kachestv Svinei 91-94.	Sus scrofa domesticus	Plastic	Tube	Semi-Elastic	Warmed bladder	Not provided	Not provided	Not provided	Not provided	Not provided	Not provided	Not provided	Not provided
Wagenaar G & Grootenhuts G 1951 Examination of stallion semen and the artificial insemination of mares. Tijdschr Diergeneeskd 76 857-886.	Equus caballus	Mixed materials	Tube	Semi-Elastic	Air bladder, Warmed bladder	Not provided	Not provided	Not provided	Not provided	Not provided	Not provided	Not provided	Colorado model AV (#11230/0000), Minitube GMbH, Tiefenbach, Germany
Waheed MM, Ghoneim IM & Abdou MS 2015 Sexual behavior and hormonal profiles in Arab stallions. J Equine Vet Sci 35 499-504.	Equus caballus	Mixed materials	Tube	Semi-Elastic	Gel filter, Air bladder, Warmed bladder	Not provided	Not provided	Not provided	Not provided	Not provided	14-15.72 secs	Not provided	Modified bovine model AV
Waheed MM, Ghoneim IM, Al-Eknah MM, et al. 2010 Effect of extenders on motility and viability of chilled-stored camel spermatozoa (Camelus dromedarius). J Camrl Pract Res 17 217-220.	Camelus dromedarius	Mixed materials	Tube	Semi-Elastic	Adjusted length/width, Imitation cervix, Warmed bladder	Neoprene	Latex	Symmetrical, cone shape	38-40ºC	Not provided	5-20 mins	Not provided	Modified bovine model AV
Wani NA, Billah M & Skidmore JA 2008 Studies on liquefaction and storage of ejaculated dromedary camel (Camelus dromedarius) semen. Anim Reprod Sci 109 309-318.	Camelus dromedarius	Mixed materials	Tube	Semi-Elastic	Adjusted length/width, Imitation cervix, Warmed bladder	Latex, Plastic	Latex	Symmetrical, cone shape	38-40ºC	Not provided	5-20 mins	Not provided	Modified bovine model AV, Minitüb, Tiefenbach, Germany
Wani NA, Morton KM, Billah M, et al. 2011 Biophysical and biochemical characteristics of ejaculated semen of dromedary camel (Camelus dromedarius) and llama (Llama glama). J Camel Pract Res 18 97-102.	Camelus dromedarius	Mixed materials	Tube	Semi-Elastic	Imitation cervix, Warmed bladder	Rubber	Not provided	Not provided	38-40ºC	Not provided	Not provided	Not provided	Not provided
Wani NA, Morton KM, Billah M, et al. 2011 Biophysical and biochemical characteristics of ejaculated semen of dromedary camel (Camelus dromedarius) and llama (Llama glama). J Camel Pract Res 18 97-102.	Llama glama	Mixed materials	Tube	Semi-Elastic	Other (external heating device), Warmed bladder	Silicone	Not provided	Not provided	38-40ºC	Not provided	Not provided	Not provided	Missouri model AV
Watson E 1995 Artificial insemination in horses. In Pract 17 54-58.	Equus caballus	Mixed materials	Tube	Semi-Elastic	Gel filter, Warmed bladder	Plastic, Rubber	Rubber	Asymmetrical, integrated in liner	45-50ºC	Not provided	Not provided	K-Y Jelly, Johnson & Johnson	Missouri model AV
Watson E 1997 Fertility problems in stallions. In Pract 19 260-269.	Equus caballus	Mixed materials	Tube	Semi-Elastic	Warmed bladder	Not provided	Not provided	Asymmetrical, integrated in liner	Not provided	Not provided	Not provided	Not provided	Missouri model AV
Watson ED, Clarke CJ, Else RW, et al. 1994 Testicular degeneration in 3 stallions. Equine Vet J 26 507-510.	Equus caballus	Mixed materials	Tube	Semi-Elastic	Warmed bladder	Plastic	Not provided	Not provided	Not provided	Not provided	Not provided	Not provided	Not provided
Wettke K & Huhn JE 1962. The collection of boar semen and experiments comparing storage temperatures of plus 4° C and plus 12° C including special consideration of a skim milk diluent. Berl Münch Tierärztl Wschr 75 211-214.	Sus scrofa domesticus	Mixed materials	Tube	Semi-Elastic	Warmed bladder	Not provided	Not provided	Not provided	Not provided	Not provided	Not provided	Not provided	Not provided
White IG 1955 The collection of rabbit semen. Aust J Exp Biol Med Sci 33 367.	Oryctolagus cuniculus domesticus	Mixed materials	Tube	Semi-Elastic	Warmed bladder	Not provided	Not provided	Not provided	Not provided	Not provided	Not provided	Not provided	Not provided
Wierzchos E 1968 Comparison of methods of collecting semen from boars. Med Weter 24 109-112.	Sus scrofa domesticus	Mixed materials	Tube	Semi-Elastic	Warmed bladder	Not provided	Not provided	Not provided	Not provided	Not provided	Not provided	Not provided	Not provided
Wierzbowski S, Branny J & Bielanski W 1965 Technology of the preparation of bull semen for conservation at low temperatures. I. The temperature of bull semen after collection in the artificial vagina. Med Weteryn 21 31-33.	Bos taurus	Mixed materials	Tube	Semi-Elastic	Warmed bladder	Not provided	Not provided	Not provided	Not provided	Not provided	Not provided	Not provided	Not provided
Williams WL & Hamner CE 1963 Stimulation of respiration of rabbit, human and cock spermatozoa by light and certain chemicals. Reproduction 6 235-243.	Oryctolagus cuniculus domesticus	Not provided	Not provided	Not provided	Warmed bladder	Not provided	Not provided	Not provided	44ºC	Not provided	Not provided	Not provided	Not provided
Willems CM 1959 Kunstmatige inseminatie bij varkens. Tjdschr Diergeneeskd 84 208-234.	Sus scrofa domesticus	Mixed materials	Tube	Semi-Elastic	Adjusted length/width, Warmed bladder	Not provided	Not provided	Not provided	Not provided	Not provided	Not provided	Not provided	Not provided
Winkler KH 1949 Über die künstliche besamung in den U.d.S.S.R., unter besonderer berücksichtigung des russischen modells der künstlichen scheide, sowie allgemeiner tierzuchtfragen. Tierarztl Umsch 4 345-347.	Equus caballus	Mixed materials	Tube	Semi-Elastic	Not provided	Not provided	Not provided	Not provided	Not provided	Not provided	Not provided	Not provided	Missouri model AV, NASCO, Fort Atkinson, WI, USA; Colorado model AV, NASCO, Fort Atkinson, WI, USA
Woodward CA 2000 Effects of flavonoids on the motility of extended cooled equine spermatozoa. Master’s Thesis, Sul Ross State University.	Equus caballus	Mixed materials	Tube	Semi-Elastic	Warmed bladder	Not provided	Not provided	Not provided	Not provided	Not provided	Not provided	Not provided	Not provided
Yadava CL, Saxena A, Yadav B, et al. 2018 Effect of sericin supplementation on the semen quality of cryopreserved Hariana bull semen. Rumin Sci 7 93-96.	Bos indicus	Not provided	Not provided	Not provided	Warmed bladder	Not provided	Not provided	Not provided	40-42ºC	Not provided	Not provided	Not provided	Not provided
Yamaki K, Morisawa M, Ribadulla A, et al. 2003 Sheep semen characteristics and artificial insemination by laparoscopy. Tohoku J Agric Res 54 17-26.	Ovis aries	Mixed materials	Tube	Not provided	Not provided	Rubber	Not provided	Not provided	Not provided	Not provided	Not provided	Not provided	Tohoku model AV
Yamashiro H, Narita K, Sugimura S, et al. 2007 Trehalose enhanced the freezability of poodle dog sperm collected by an artificial vagina (AV). Anim Reprod Sci 102 165-171.	Canis lupus familiaris	Rubber	Tube	Semi-Elastic	Air bladder, Other (external air pump), Warmed bladder	Plastic	None	None	42ºC	Not provided	Not provided	Not provided	Hannover model AV, Minitüb GmbH, Tiefenbach, Germany
Yeste M, Estrada E, Rocha LG, et al. 2014 Cryotolerance of stallion spermatozoa is related to ROS production and mitochondrial embrane potential rather than to the integrity of sperm nucleus. Andrology 3 395-407.	Equus caballus	Mixed materials	Tube	Semi-Elastic	Gel filter	Not provided	Not provided	Not provided	Not provided	Not provided	Not provided	Not provided	Not provided
Yoelinda VT, Arifiantini RI, Agi M, et al. 2020 The use of transrectal massage combined with artificial vagina as semen collection in javan banteng (Bos javanicus) bull. E3S Web of Conferences 151 01005.	Bos javanicus	Mixed materials	Tube	Semi-Elastic	Not provided	Not provided	Not provided	Not provided	Not provided	Not provided	Not provided	Not provided	Not provided
Young LG & Smithwick EB 1995 Effect of liquefaction time on semen parameters in chimpanzee (Pan troglodytes) ejaculates. Am J Primatol 37 1-7.	Pan troglodytes	Mixed materials	Tube	Semi-Elastic	Warmed bladder	Not provided	Not provided	Not provided	Not provided	Not provided	Not provided	Not provided	Not provided
Young LG, Smithwick EB & Gould KG 1995 Characteristics of chimpanzee (Pan troglodytes) ejaculates collected by rectal probe electrostimulation and by artificial vagina. Am J Primatol 35 293-304.	Pan troglodytes	Mixed materials	Tube	Semi-Elastic	Warmed bladder	Not provided	Not provided	Not provided	Not provided	Not provided	Not provided	Not provided	Missouri model AV
Yousef MS, López-Lorente AI, Diaz-Jimenez M, et al. 2020 Nano-depletion of acrosome-damaged donkey sperm by using lectin peanut agglutinin (PNA)-magnetic nanoparticles. Theriogenology 151 103-111.	Equus asinus	Mixed materials	Tube	Semi-Elastic	Warmed bladder	Not provided	Not provided	Asymmetrical, integrated in liner	Not provided	Not provided	Not provided	Not provided	Missouri model AV
Yousefian I, Zare-Shahneh A & Zhandi M 2014 The Effect of coenzyme Q10 and α-tocopherol in skim milk–based extender for preservation of Caspian stallion semen in cool condition. J Equine Vet Sci 34 949-954.	Equus caballus	Mixed materials	Tube	Semi-Elastic	Warmed bladder	Not provided	Not provided	Asymmetrical, integrated in liner	Not provided	Not provided	Not provided	Not provided	Nishikawa model AV
Yudi I, Arifiantini B, Purwantara dan TL, et al. 2008 Daya tahan semen segar dan kualitas semen cair kuda dengan konsentrasi spermatozoa berbeda dalam pengencer dimitropoulos yang dimodifikasi. J Ilmu Ternak dan Vet 13 35-42.	Equus caballus	Mixed materials	Tube	Semi-Elastic	Gel filter, Other (sponge to increase glans pressure), Warmed bladder	Rubber	Not provided	Not provided	Not provided	Not provided	Not provided	Not provided	Not provided
Zaltzman AA 1940 Collection of donkey semen. Iskusstvennoe Osemenenie Sel' khoz Zhivotn 1 249-252.	Equus asinus	Mixed materials	Tube	Semi-Elastic	Not provided	Not provided	Not provided	Not provided	Not provided	Not provided	Not provided	Not provided	Not provided
Zaltzman A, Nagaev V & Lanin V 1932. Practical application of the new technique of artificial insemination in the horse. Problemy Zhivot 2 896-89.	Equus caballus	Mixed materials	Tube	Semi-Elastic	Not provided	Not provided	Not provided	Not provided	Not provided	Not provided	Not provided	Not provided	None
Zambelli D & Cunto M 2006 Semen collection in cats: Techniques and analysis. Theriogenology 66 159-165.	Felis catus	Mixed materials	Tube	Rigid	None	None	None	None	None	None	1-4 mins	Not provided	None
Zambelli D & Cunto M 2006 Semen collection in cats: Techniques and analysis. Theriogenology 66 159-165.	Felis catus	Mixed materials	Tube	Semi-Elastic	Warmed bladder	Latex	Latex	Symmetrical, tube shape	40ºC	Not provided	1-4 mins	Not provided	None
Zambelli D & Cunto M 2022 Artificial insemination in queens in the clinical practice setting: Protocols and challenges. J Feline Med Surg 24 871-880.	Felis catus	Mixed materials	Tube	Semi-Elastic	Warmed bladder	Latex	Latex	Symmetrical, tube shape	40ºC	Not provided	Not provided	Not provided	Not provided
Zampini R, Sequeira S, Argañaraz ME, et al. 2017 SL15: A seminal plasma-derived lectin from the sperm of llama (Lama glama). Mol Reprod Dev 84 576-584.	Lama glama	Mixed materials	Tube	Semi-Elastic	Adjusted length/width, Warmed bladder	Plastic	Plastic	Elastic/no permanent shape	39ºC	Not provided	20-25 mins	Not provided	Missouri model AV, NASCO, Fort Atkinson, WI, USA
Zaniboni A, Merlo B, Zannoni A, et al. 2013 Expression of fluorescent reporter protein in equine embryos produced through intracytoplasmic sperm injection mediated gene transfer (ICSI-MGT). Anim Reprod Sci 137 53-61.	Equus caballus	Mixed materials	Tube	Semi-Elastic	Gel filter, Warmed bladder	Rubber	Rubber	Asymmetrical, integrated in liner	Not provided	Not provided	Not provided	Not provided	Missouri model AV
Zeitoun MM, Ateah MA, Almaiman AT, et al. 2022 Spirulina supplementation to the semen extender influences the quality and antioxidant parameters of chilled or cryopreserved arabian stallion spermatozoa. J Equine Vet Sci 118 104108.	Equus caballus	Mixed materials	Tube	Semi-Elastic	Warmed bladder	Not provided	Not provided	Not provided	Not provided	Not provided	Not provided	Not provided	Missouri model AV
Zhandi M & Ghadimi V 2014 Effect of glutathione-supplemented INRA82 extender on miniature Caspian stallion sperm quality during storage at 5°C. J Equine Vet Sci 34 606-610.	Equus caballus	Mixed materials	Tube	Semi-Elastic	Warmed bladder	Not provided	Not provided	Not provided	Not provided	Not provided	Not provided	Not provided	Bovine model AV, IMV, France
Ziapour S, Niasari-Naslaji A, Mirtavousi M, et al. 2014 Semen collection using phantom in dromedary camel. Anim Reprod Sci 151 15-21.	Camelus dromedarius	Mixed materials	Tube	Semi-Elastic	Imitation cervix, Warmed bladder	Plastic	Rubber	Symmetrical, tube shape	40ºC	Not provided	2-9 mins	Petroleum jelly	Not provided
Znamenskii AA & Zobnina VS 1936 The evaluation of stallion sperm in the Vitebsk district and its role in mating campaign. Ucen Zap Vitebsk Vet Zooteh Inst 3 217-220.	Equus caballus	Rubber	Not provided	Not provided	Not provided	Not provided	Not provided	Not provided	Not provided	Not provided	Not provided	Not provided	Not provided
